# Supplementary material for: Experimental method for haplotype phasing across the entire length of chromosome 21 in trisomy 21 cells using a chromosome elimination technique
Source: J Hum Genet. 2022 May 31;67(10):565–72. doi: 10.1038/s10038-022-01049-6 (PMC9510051; doi:10.1038/s10038-022-01049-6)
Supplement: Supplementary file 7 — Supplementary Table 2 [file 10038_2022_1049_MOESM7_ESM.xlsx]

## Sheet: Sheet1
	Supplementary Table 2		Parameters of chromosome-specific base selection
			allele pattern				Genotype
	Cell line	chromosome 21	P	M1	M2		P specific	M1 specific	M2 specific	All different
	T21	trisomy	○	○	○		hetero	hetero	hetero	hetero
	ΔP	disomy	-	○	○		homo	hetero	hetero	hetero
	ΔM1	disomy	○	-	○		hetero	homo	hetero	hetero
	ΔM2	disomy	○	○	-		hetero	hetero	homo	hetero
