# Supplementary material for: Experimental method for haplotype phasing across the entire length of chromosome 21 in trisomy 21 cells using a chromosome elimination technique
Source: J Hum Genet. 2022 May 31;67(10):565–72. doi: 10.1038/s10038-022-01049-6 (PMC9510051; doi:10.1038/s10038-022-01049-6)
Supplement: Supplementary file 8 — Supplementary Table 3 [file 10038_2022_1049_MOESM8_ESM.xlsx]

## Sheet: all SNP
	Supplementary Table 3		The phased result of the 51,596 SNPs on chromosome 21 in the trisomy 21 cell
	Chr	position	SNP ID	SNP allele	P allele	M1 allele	M2 allele
	21	9411327	rs75025155	M1	C	G	C
	21	9411410	rs78200054	P	T	C	C
	21	9411500	rs71235073	M2	G	G	T
	21	9411602	rs78586126	P	C	T	T
	21	9411609	rs76676778	P	T	G	G
	21	9411645	rs71235074	P	G	A	A
	21	9411785	rs71235075	P	T	G	G
	21	9412126	rs149437288	M2	T	T	C
	21	9412269	rs376679297	P	T	A	A
	21	9412526	rs71220885	P	T	A	A
	21	9412629	rs71220886	M1	C	T	C
	21	9412658	rs372187574	M1	C	T	C
	21	9412797	rs76467615	P	C	T	T
	21	9412808	rs71218813	P	T	C	C
	21	9412886	rs71220888	M1	A	G	A
	21	9413125	rs71228526	M1	C	A	C
	21	9413228	rs71228527	P	G	C	C
	21	9413387	rs527552130	M2	C	C	A
	21	9413530	rs71228528	P	T	G	G
	21	9413612	rs375633217	M2	C	C	T
	21	9413629	rs71228529	M1	C	T	C
	21	9413700	rs375303486	M1	G	A	G
	21	9413735	rs71220527	P	A	C	C
	21	9413839	rs77603406	M1	C	T	C
	21	9413840	rs71220528	P	A	C	C
	21	9413870	rs80219944	P	C	T	T
	21	9413913	rs79102215	P	T	C	C
	21	9413995	rs77312274	P	T	C	C
	21	9414029	rs372515130	P	G	C	C
	21	9414083	rs67272652	M2	A	A	T
	21	9414172	rs71205711	M1	T	C	T
	21	9414283	rs71238338	P	C	T	T
	21	9414326	rs67802615	P	G	A	A
	21	9414445	rs71238339	M1	G	T	G
	21	9414478	rs71238340	M1	C	T	C
	21	9414487	rs75069853	M1	T	G	T
	21	9415210	rs375186738	M2	A	A	T
	21	9415652	rs71268191	P	A	T	T
	21	9415673	rs71268192	P	A	G	G
	21	9415943	rs372573408	M2	G	G	A
	21	9416219	rs75301903	M2	G	G	A
	21	9416257	rs368069649	P	A	C	C
	21	9416361	rs71268196	P	A	C	C
	21	9416457	rs2362008	M1	A	T	A
	21	9416574	rs1850102	M2	G	G	A
	21	9416584	rs71302921	P	T	C	C
	21	9416732	rs373354144	P	G	A	A
	21	9417005	rs3861222	P	G	A	A
	21	9417127	rs372623343	P	A	C	C
	21	9417216	none	P	T	C	C
	21	9417451	rs1811786	P	A	T	T
	21	9417791	rs371203737	P	A	G	G
	21	9417873	rs1850105	P	C	T	T
	21	9418016	rs4087029	M1	T	G	T
	21	9418225	rs66482881	M2	G	G	T
	21	9418371	rs1850107	M1	A	C	A
	21	9418383	rs4087030	P	G	C	C
	21	9418476	rs1850108	M1	G	A	G
	21	9418534	rs1850109	P	C	T	T
	21	9418670	rs71236397	M1	C	T	C
	21	9418765	rs368180215	P	G	T	T
	21	9418773	rs768743068	P	T	C	C
	21	9418794	rs376622468	P	T	C	C
	21	9419042	rs371763442	P	A	G	G
	21	9419771	rs1850110	P	T	G	G
	21	9419909	rs71220063	M1	C	T	C
	21	9419974	rs1850111	P	A	G	G
	21	9420065	rs71220062	P	C	T	T
	21	9420123	rs71220061	P	T	C	C
	21	9420179	rs3861227	M1	G	C	G
	21	9420440	rs71220060	M2	C	C	T
	21	9420588	rs369484800	P	A	T	T
	21	9420637	rs4108518	M1	C	A	C
	21	9420660	rs80024131	M1	G	T	G
	21	9420933	rs1850113	M1	A	T	A
	21	9421023	rs75101793	P	T	C	C
	21	9421059	rs368088366	M2	C	C	A
	21	9421140	rs3861228	P	T	C	C
	21	9421274	rs3850102	P	G	A	A
	21	9421431	rs76083470	M1	T	G	T
	21	9421451	rs2138369	P	A	G	G
	21	9421527	rs1966102	P	G	A	A
	21	9421684	rs71226291	M1	C	T	C
	21	9421972	rs368048526	P	T	A	A
	21	9422065	rs374772053	M1	A	T	A
	21	9422101	rs565967758	M1	G	C	G
	21	9422113	rs1015241433	P	A	T	T
	21	9422267	rs3861229	M2	G	G	T
	21	9422479	rs753896550	M2	C	C	A
	21	9422531	rs375326101	P	A	C	C
	21	9422689	rs868129290	M2	G	G	A
	21	9422954	rs879068114	M2	C	C	T
	21	9423439	rs867280947	M2	C	C	A
	21	9425500	rs372112352	M2	G	G	A
	21	9425535	rs372458418	P	T	A	A
	21	9425539	rs375306684	P	C	G	G
	21	9425605	rs1988046	P	T	C	C
	21	9425620	rs369969214	P	G	C	C
	21	9425654	rs71210516	P	T	A	A
	21	9425895	rs71210515	P	G	A	A
	21	9425979	rs375035695	P	A	G	G
	21	9426010	rs369771363	M1	A	T	A
	21	9426263	rs1850045	T	A	C	T
	21	9426402	rs368137111	P	T	C	C
	21	9426458	rs4022523	M1	C	G	C
	21	9426545	rs77617250	M1	G	A	G
	21	9426755	rs67861022	M2	A	A	G
	21	9426847	rs371970775	P	G	A	A
	21	9426851	rs71249270	M1	A	G	A
	21	9426891	rs78970726	M2	A	A	G
	21	9426893	rs866393534	M1	A	C	A
	21	9426943	rs4095850	M1	C	T	C
	21	9426996	rs370283503	P	C	G	G
	21	9427138	rs71265844	P	C	G	G
	21	9427543	rs528095054	M1	T	A	T
	21	9427687	rs371021613	M1	A	G	A
	21	9427711	rs78634397	P	A	G	G
	21	9427791	rs2138357	P	G	A	A
	21	9427877	rs75889026	P	A	G	G
	21	9427889	rs975856119	P	G	A	A
	21	9427957	rs2176153	P	T	A	A
	21	9428036	rs79563591	M1	G	A	G
	21	9428074	rs74348899	P	C	A	A
	21	9428099	rs75451884	P	G	T	T
	21	9428159	rs76339748	P	G	C	C
	21	9428232	rs376328076	M2	G	G	T
	21	9428237	rs766489646	M1	T	G	T
	21	9428461	rs66558446	M1	A	G	A
	21	9429115	rs879174734	M2	C	C	T
	21	9429716	rs1850050	P	C	G	G
	21	9429834	rs3861230	P	A	G	G
	21	9430062	rs1850051	P	A	T	T
	21	9430162	rs376366415	M1	A	T	A
	21	9430559	rs371912257	P	A	G	G
	21	9431747	rs879186108	M2	G	G	C
	21	9431807	rs796186078	M2	C	C	A
	21	9431839	rs572597602	M2	C	C	T
	21	9431841	rs535212017	M2	G	G	T
	21	9431899	rs369225821	T	A	C	T
	21	9431909	rs868233688	P	T	C	C
	21	9431914	rs867203327	P	C	T	T
	21	9431967	rs796467185	P	T	G	G
	21	9431980	rs796724301	M2	A	A	G
	21	9432013	rs796860905	P	G	A	A
	21	9432130	rs868639288	P	T	C	C
	21	9432249	rs3952117	P	A	G	G
	21	9432276	rs79039966	M2	A	A	G
	21	9432346	rs76212281	M2	A	A	G
	21	9432347	rs80309886	M2	T	T	A
	21	9432428	rs71253764	P	T	C	C
	21	9432456	rs74541650	P	T	A	A
	21	9432501	rs80025886	M1	G	A	G
	21	9432538	rs866541011	P	A	G	G
	21	9432570	rs377060138	M2	C	C	T
	21	9432605	rs760267961	M1	C	T	C
	21	9432626	rs370189137	T	T	C	G
	21	9432686	rs763539892	M2	C	C	T
	21	9432707	rs796625692	P	T	G	G
	21	9432746	rs753336267	P	A	G	G
	21	9432829	rs373149138	P	T	C	C
	21	9432961	rs4022486	P	T	A	A
	21	9433097	rs796279820	M2	G	G	T
	21	9433109	rs376224617	M1	T	C	T
	21	9433244	rs377572242	M1	G	C	G
	21	9433263	rs374451286	M1	C	A	C
	21	9433547	none	P	A	G	G
	21	9433715	rs76115205	M2	T	T	C
	21	9433722	rs74470130	M1	G	A	G
	21	9433810	rs71238011	P	G	A	A
	21	9433935	rs76262690	P	A	G	G
	21	9434062	rs71238012	M2	C	C	T
	21	9434087	rs67145583	P	A	G	G
	21	9434103	none	P	G	A	A
	21	9434112	rs796910138	M2	C	C	T
	21	9434177	rs372805788	P	C	T	T
	21	9434237	rs750309367	P	C	T	T
	21	9434286	rs376737587	P	T	C	C
	21	9434302	rs76014648	P	A	G	G
	21	9434376	rs71238015	P	C	A	A
	21	9434610	rs4022495	P	A	G	G
	21	9434628	rs4022496	P	A	C	C
	21	9434793	rs1949323	M1	G	T	G
	21	9434984	rs66521755	M1	T	G	T
	21	9435028	rs66610835	P	T	A	A
	21	9435212	rs67817158	M2	C	C	T
	21	9435248	rs796884390	P	C	A	A
	21	9435263	rs796066329	P	A	G	G
	21	9435670	rs867140164	M2	G	G	A
	21	9435829	rs796940336	M1	C	T	C
	21	9435943	rs1829035	P	C	T	T
	21	9436073	rs1829036	P	A	G	G
	21	9436194	rs1850056	P	A	C	C
	21	9437983	rs376672569	M2	T	T	G
	21	9438525	none	M2	G	G	A
	21	9438791	none	M2	C	C	T
	21	9439831	none	P	G	T	T
	21	9440065	rs796165927	M2	C	C	T
	21	9440649	rs749705941	M2	G	G	A
	21	9441000	rs866864821	P	T	C	C
	21	9441378	none	M1	C	T	C
	21	9442643	rs192352521	P	A	G	G
	21	9442700	rs373581753	P	A	G	G
	21	9442710	rs377677115	P	A	G	G
	21	9442788	none	M1	G	C	G
	21	9442795	none	M2	G	G	C
	21	9442834	rs371025442	P	A	G	G
	21	9442941	rs796301056	P	T	A	A
	21	9443253	rs367995542	M2	A	A	G
	21	9443315	rs370583135	M2	G	G	A
	21	9443329	rs374240860	P	A	G	G
	21	9443343	rs368242508	M1	A	T	A
	21	9443422	rs759882325	M1	C	A	C
	21	9443542	rs372999413	M1	G	A	G
	21	9443549	rs866351256	P	T	A	A
	21	9443630	rs375299340	M1	G	A	G
	21	9445085	rs377588963	M1	C	G	C
	21	9446702	rs79186981	M1	C	T	C
	21	9446958	rs376381089	M1	A	C	A
	21	9447978	rs866888175	P	A	G	G
	21	9448025	rs373730635	P	A	G	G
	21	9448874	rs372796018	P	G	A	A
	21	9450776	rs4022941	M1	A	C	A
	21	9450978	rs1967525	P	G	C	C
	21	9451051	rs3861213	P	A	G	G
	21	9451075	rs76143914	P	G	A	A
	21	9451111	rs376293652	P	G	C	C
	21	9451198	rs751048256	P	C	G	G
	21	9451632	rs74890906	M1	G	A	G
	21	9451678	rs77533087	M1	G	A	G
	21	9451730	rs78445031	M1	C	T	C
	21	9451738	rs78707280	M1	G	A	G
	21	9451789	rs1850117	M1	T	A	T
	21	9451817	rs71245865	P	C	G	G
	21	9451909	rs373612609	P	C	G	G
	21	9452009	rs79625114	P	C	T	T
	21	9452015	rs78492373	P	A	G	G
	21	9452061	rs74744191	P	A	T	T
	21	9452090	rs78325848	P	T	C	C
	21	9452250	rs375153950	M2	G	G	A
	21	9452310	rs373369950	M2	A	A	T
	21	9452607	rs368563956	M2	G	G	A
	21	9452807	rs71258820	P	G	C	C
	21	9452860	rs867504286	P	T	A	A
	21	9452922	rs75491726	P	C	A	A
	21	9452979	rs370876991	P	G	C	C
	21	9453049	rs865978106	P	G	A	A
	21	9454716	rs74922475	P	G	A	A
	21	9454864	rs746891771	M2	G	G	A
	21	9455005	rs796194911	M1	A	G	A
	21	9455598	rs77747799	P	T	A	A
	21	9455658	rs533248291	P	G	A	A
	21	9456023	rs71218112	M1	C	A	C
	21	9456045	rs71218111	P	A	G	G
	21	9456165	rs71218110	P	A	G	G
	21	9456196	rs376032919	P	T	C	C
	21	9456201	rs867251084	P	A	C	C
	21	9456237	rs569448360	P	G	C	C
	21	9456844	rs371661812	M1	G	A	G
	21	9457460	none	M2	A	A	G
	21	9458006	rs371777342	P	G	A	A
	21	9458368	none	M1	G	A	G
	21	9459733	rs71249446	M2	C	C	G
	21	9459760	rs867443224	P	T	C	C
	21	9459777	rs552663383	M2	A	A	G
	21	9459778	rs866813919	M1	C	T	C
	21	9459843	rs1913869	M1	T	C	T
	21	9460044	rs3861211	P	C	T	T
	21	9460129	rs3861210	P	G	C	C
	21	9460250	rs540691877	P	G	A	A
	21	9460301	rs796278634	M1	C	A	C
	21	9460862	rs368488214	P	C	T	T
	21	9461030	rs4089606	M1	A	G	A
	21	9461051	rs4089607	P	C	T	T
	21	9461072	rs71224416	M2	A	A	G
	21	9461084	rs78443637	M1	T	C	T
	21	9461141	rs4022879	P	T	C	C
	21	9461145	rs71224417	P	T	C	C
	21	9461365	rs796341573	P	C	A	A
	21	9461366	rs879683112	M1	C	T	C
	21	9461373	rs796957883	P	A	C	C
	21	9461484	rs796747318	P	C	T	T
	21	9461974	rs374126784	M1	A	G	A
	21	9462381	rs767678095	P	A	T	T
	21	9462430	rs866676036	P	A	T	T
	21	9462459	rs866104165	M1	C	T	C
	21	9462676	rs71272772	M2	A	A	G
	21	9462822	rs370293312	M2	T	T	C
	21	9463951	rs756284702	P	G	A	A
	21	9464163	rs370895693	P	G	A	A
	21	9464469	rs77818031	M2	G	G	T
	21	9464477	rs68183760	M2	C	C	T
	21	9464564	rs796171352	M2	C	C	A
	21	9464618	rs4022738	P	T	C	C
	21	9464765	rs375008640	M2	C	C	A
	21	9466116	rs368765201	M1	A	T	A
	21	9466190	rs80092866	M1	T	G	T
	21	9466247	rs71264364	P	C	G	G
	21	9466362	rs376465447	M1	C	T	C
	21	9466587	rs77497639	M2	C	C	A
	21	9466618	rs370482958	P	T	G	G
	21	9466619	rs373845083	P	T	C	C
	21	9466655	rs76781637	P	T	C	C
	21	9466700	rs75247734	P	T	C	C
	21	9466943	rs373553662	P	C	A	A
	21	9467058	rs371821535	P	C	T	T
	21	9467086	rs576309716	P	T	G	G
	21	9469501	rs939267521	M2	C	C	T
	21	9469534	none	M1	C	G	C
	21	9469549	rs368104415	M2	C	C	A
	21	9469650	rs371922547	M1	A	G	A
	21	9469678	rs376904309	M1	T	G	T
	21	9470685	rs375859082	M2	C	C	T
	21	9470774	rs371988384	M2	G	G	C
	21	9470841	rs79693852	P	T	C	C
	21	9470923	rs79122075	M1	G	A	G
	21	9471017	rs74626272	P	A	G	G
	21	9471021	rs75564247	P	T	C	C
	21	9471357	rs75409187	M2	A	A	G
	21	9471366	rs77527698	M2	C	C	A
	21	9471511	rs79629622	M1	T	C	T
	21	9472828	rs74317284	P	T	C	C
	21	9472850	rs77996924	P	A	G	G
	21	9472892	rs78860264	M2	G	G	C
	21	9472902	rs67789198	M1	T	C	T
	21	9472931	rs866606619	M2	G	G	T
	21	9473041	rs78397861	P	C	A	A
	21	9473042	rs80161693	M2	C	C	A
	21	9473048	rs77731232	P	T	C	C
	21	9473049	rs74718182	P	T	G	G
	21	9473107	rs76825135	P	A	G	G
	21	9473159	rs74477762	P	G	A	A
	21	9473193	rs76050575	M2	G	G	T
	21	9473289	rs375687928	M2	C	C	G
	21	9473373	rs527289652	M1	C	G	C
	21	9473396	rs375027891	M1	T	A	T
	21	9473687	rs371949840	M1	T	G	T
	21	9473737	none	P	A	G	G
	21	9473763	rs375388036	M2	T	T	G
	21	9473850	rs371443451	P	G	C	C
	21	9473888	rs796866548	M1	C	T	C
	21	9473929	rs376039415	M1	C	T	C
	21	9473935	rs796525284	M1	A	C	A
	21	9473983	rs369455926	P	A	T	T
	21	9473987	rs868416843	P	T	C	C
	21	9473988	rs371809895	M2	T	T	C
	21	9474100	rs78349533	P	G	T	T
	21	9474141	rs78717002	M1	T	G	T
	21	9474219	rs75733537	M1	T	C	T
	21	9474247	rs377110617	P	T	C	C
	21	9474363	rs371359386	M1	G	T	G
	21	9474497	rs80167022	P	T	C	C
	21	9475041	none	P	T	C	C
	21	9475086	rs371439950	P	T	C	C
	21	9475185	rs879215173	P	T	G	G
	21	9475201	rs952570245	M2	C	C	A
	21	9475315	rs879139939	P	C	T	T
	21	9475391	rs878861875	M2	G	G	C
	21	9475398	rs879185994	M2	C	C	A
	21	9475752	rs75334573	M2	G	G	A
	21	9475892	rs78456894	M1	T	C	T
	21	9476060	rs541016794	M1	C	T	C
	21	9476154	rs560755458	M2	A	A	T
	21	9476255	rs368101114	M2	T	T	C
	21	9476277	rs372303223	M2	T	T	G
	21	9476293	rs763510862	M1	C	T	C
	21	9476303	rs776044927	M1	T	G	T
	21	9476405	rs549828007	M2	A	A	C
	21	9476434	rs764598804	M2	T	T	C
	21	9476447	none	M1	C	T	C
	21	9476464	rs368675928	M1	A	C	A
	21	9476548	rs78993769	P	T	A	A
	21	9476552	rs78581512	M2	T	T	C
	21	9476613	none	P	C	T	T
	21	9476620	rs76530130	P	A	G	G
	21	9476621	rs71305198	M2	T	T	C
	21	9476626	rs79775128	P	T	G	G
	21	9476663	rs71265840	P	T	G	G
	21	9476850	rs71265842	M1	C	T	C
	21	9476942	rs376743203	M2	G	G	A
	21	9477009	rs71305199	M2	G	G	A
	21	9477016	rs76805391	M2	G	G	T
	21	9477047	rs75687160	M2	G	G	A
	21	9477053	rs78704051	M2	T	T	C
	21	9477078	rs77913958	M2	G	G	A
	21	9477248	rs79668728	M2	G	G	T
	21	9477345	rs368535607	M2	C	C	T
	21	9477645	rs371793729	P	C	T	T
	21	9477650	rs373772174	P	T	C	C
	21	9477669	rs369811694	P	A	C	C
	21	9477699	rs375645574	P	G	T	T
	21	9477700	rs370519484	M1	A	G	A
	21	9477806	rs796762842	P	G	T	T
	21	9477807	rs370654760	P	G	C	C
	21	9478024	rs75523631	P	T	G	G
	21	9478026	rs77067634	P	G	C	C
	21	9478027	rs78239132	M1	C	T	C
	21	9478161	rs768683168	M1	T	C	T
	21	9478256	rs866442575	M2	A	A	C
	21	9478866	rs866825532	M2	C	C	T
	21	9478914	rs796484095	P	C	G	G
	21	9478915	rs375613714	M1	G	A	G
	21	9479081	rs868614404	P	G	T	T
	21	9479097	rs866125156	P	G	T	T
	21	9479651	rs76629269	P	C	A	A
	21	9479814	rs374155687	M1	G	A	G
	21	9479837	rs373286875	P	C	T	T
	21	9479849	rs376871936	P	T	C	C
	21	9479924	rs371489834	P	A	G	G
	21	9479927	rs374684886	M1	C	G	C
	21	9479947	rs879449069	M2	C	C	A
	21	9479986	rs376943735	M2	G	G	T
	21	9479987	rs370195058	M1	A	T	A
	21	9480019	rs77190398	P	G	T	T
	21	9480020	rs78299447	P	A	G	G
	21	9480031	rs74689208	P	A	C	C
	21	9480032	rs373927692	M2	G	G	A
	21	9480085	none	M2	C	C	T
	21	9480107	rs78461835	M2	C	C	G
	21	9480145	rs371204650	P	A	C	C
	21	9480147	rs376188495	M2	G	G	C
	21	9480225	rs368719386	M2	T	T	G
	21	9480280	rs371733459	P	A	T	T
	21	9480835	rs796536618	M2	G	G	A
	21	9480890	rs375790610	M1	G	A	G
	21	9480892	rs370436763	M1	G	T	G
	21	9481026	rs879487172	P	A	G	G
	21	9481106	rs75763530	M2	C	C	A
	21	9481261	rs796927385	P	C	G	G
	21	9481370	rs71227358	P	T	C	C
	21	9481670	rs374300783	P	A	C	C
	21	9481877	none	P	G	T	T
	21	9482740	rs878942763	M2	C	C	G
	21	9483065	rs867512232	M2	G	G	A
	21	9483487	rs374377002	M1	A	G	A
	21	9485025	rs375121026	P	T	A	A
	21	9488910	rs776424293	P	C	T	T
	21	9488933	rs747890599	P	T	C	C
	21	9488994	rs770111399	M1	G	A	G
	21	9489045	rs879397308	M1	G	T	G
	21	9489085	rs796824291	P	C	T	T
	21	9489173	rs138621738	M2	T	T	C
	21	9489218	rs374668197	M2	A	A	C
	21	9489235	rs367553560	M2	A	A	C
	21	9489236	rs370323293	M2	C	C	T
	21	9489246	rs531920136	M1	T	C	T
	21	9489259	rs375229936	M1	C	T	C
	21	9489267	rs368137085	P	T	C	C
	21	9489286	rs371922942	P	G	C	C
	21	9489289	rs373316372	M2	T	T	C
	21	9489292	rs796508676	M1	A	G	A
	21	9489293	rs796589481	P	T	C	C
	21	9489313	rs796438287	M1	C	G	C
	21	9489316	rs796752215	M2	T	T	C
	21	9489322	rs796945072	M1	T	C	T
	21	9489339	rs1007604379	P	A	C	C
	21	9489360	rs1026296851	M1	A	G	A
	21	9489372	rs546304258	M1	T	C	T
	21	9489373	rs376581514	P	G	A	A
	21	9489376	rs796368148	M1	C	T	C
	21	9489390	none	M1	G	A	G
	21	9489405	rs368409653	P	G	A	A
	21	9489412	none	M1	T	A	T
	21	9489417	rs191341576	T	C	A	G
	21	9489432	rs375438681	P	G	A	A
	21	9489466	rs372645063	P	G	A	A
	21	9489493	rs542995711	P	G	A	A
	21	9489513	rs143995096	P	A	G	G
	21	9489517	none	P	G	T	T
	21	9489520	none	P	G	A	A
	21	9489527	rs148691174	P	A	G	G
	21	9489547	rs796180664	M1	G	C	G
	21	9489552	none	P	T	C	C
	21	9489553	rs796676600	M2	G	G	A
	21	9489562	rs796931391	P	C	T	T
	21	9489579	rs796109737	P	G	C	C
	21	9489585	rs796723731	M2	G	G	A
	21	9489594	rs796176822	T	C	T	G
	21	9489598	rs184364517	M2	A	A	G
	21	9489600	rs529013364	P	G	A	A
	21	9489601	none	P	G	T	T
	21	9489613	rs977877106	P	G	C	C
	21	9489619	rs531603487	M2	G	G	A
	21	9489628	rs911149235	M1	T	C	T
	21	9489632	rs185588977	P	A	G	G
	21	9489633	none	P	C	T	T
	21	9489635	none	P	C	T	T
	21	9489639	none	P	G	T	T
	21	9489647	none	P	G	C	C
	21	9489653	none	M1	A	G	A
	21	9489666	rs372909165	P	A	G	G
	21	9489676	rs377290987	P	G	A	A
	21	9489683	rs370809080	P	A	T	T
	21	9489703	rs373788636	M2	A	A	G
	21	9489715	rs796194313	P	C	T	T
	21	9489725	rs377757915	M1	G	A	G
	21	9489731	rs370283432	M1	T	C	T
	21	9489785	rs374947281	P	C	T	T
	21	9489821	rs367946830	M2	A	A	G
	21	9489842	rs370636025	P	C	T	T
	21	9489845	rs374054632	P	G	A	A
	21	9490738	rs796877153	M1	C	T	C
	21	9491195	rs76539679	M2	G	G	A
	21	9491307	rs77789241	P	C	G	G
	21	9491334	none	M1	T	A	T
	21	9491498	rs368591220	M1	C	T	C
	21	9491733	rs77539027	P	T	C	C
	21	9491742	rs77514990	P	A	G	G
	21	9491820	rs76675494	M2	G	G	A
	21	9491826	rs78256004	P	C	T	T
	21	9491887	rs71264625	M2	G	G	T
	21	9491955	rs574941632	P	T	G	G
	21	9492188	rs796526664	M2	G	G	A
	21	9494221	rs796109097	P	G	A	A
	21	9494801	rs372757108	M1	A	T	A
	21	9495403	rs796630852	M1	G	A	G
	21	9495431	rs796256581	P	G	A	A
	21	9495453	rs796479487	P	G	A	A
	21	9495565	rs78149456	P	C	T	T
	21	9495709	rs77578795	M2	A	A	G
	21	9495744	rs78552067	M2	G	G	A
	21	9495818	rs71223812	M1	G	A	G
	21	9495820	rs372123599	M2	G	G	T
	21	9495843	rs71223811	M1	C	T	C
	21	9495914	rs368813808	M1	A	G	A
	21	9498128	rs376084812	P	G	A	A
	21	9498131	rs370729113	M1	C	A	C
	21	9498191	rs373213682	M2	G	G	T
	21	9498193	rs377470064	M2	C	C	T
	21	9498329	rs375595349	M2	T	T	G
	21	9498341	rs879861271	M1	G	A	G
	21	9498351	rs367563228	P	A	C	C
	21	9498564	rs76047063	M2	C	C	T
	21	9498649	rs71262392	M2	T	T	C
	21	9499280	rs376749032	P	T	C	C
	21	9499281	none	P	T	C	C
	21	9499282	rs368912140	P	A	G	G
	21	9499303	rs372668140	P	A	C	C
	21	9499386	rs370887062	M2	G	G	T
	21	9499485	rs79200661	P	T	G	G
	21	9499506	rs796300235	M1	T	C	T
	21	9499568	rs373389122	P	C	T	T
	21	9499596	rs376679221	M1	G	T	G
	21	9499621	rs74760337	P	A	C	C
	21	9499860	rs774573411	P	G	A	A
	21	9499868	rs372132024	P	A	G	G
	21	9499912	rs375420883	M1	G	A	G
	21	9499942	rs775840744	P	A	G	G
	21	9499954	rs761144736	P	G	A	A
	21	9501378	rs532435268	M2	C	C	T
	21	9501848	rs775092110	P	A	T	T
	21	9502793	rs74342386	P	A	G	G
	21	9502882	rs377508587	M2	G	G	A
	21	9502923	rs371207002	M2	C	C	T
	21	9502943	rs78371433	P	T	C	C
	21	9502948	rs369005516	P	A	G	G
	21	9502995	rs77548063	M1	C	A	C
	21	9503095	rs370755057	P	A	T	T
	21	9503143	rs71253667	M2	T	T	C
	21	9503151	rs77795044	M2	G	G	A
	21	9503233	rs71253666	P	G	A	A
	21	9503293	rs375795222	P	G	A	A
	21	9503468	rs373762097	M1	A	G	A
	21	9503565	rs377712258	P	T	G	G
	21	9503788	rs376012194	M2	G	G	T
	21	9503837	rs553572441	M2	C	C	A
	21	9503860	rs748617060	M2	A	A	T
	21	9503879	rs71253665	P	A	G	G
	21	9504035	rs2944108	P	A	G	G
	21	9504083	rs71253664	P	C	A	A
	21	9504319	rs77393713	P	T	A	A
	21	9504554	rs71253662	M1	A	G	A
	21	9504592	rs376456066	M1	T	C	T
	21	9504635	rs2944106	P	G	T	T
	21	9504669	rs2944105	P	T	A	A
	21	9504707	rs370426399	P	C	T	T
	21	9504972	rs375993622	P	C	T	T
	21	9505008	rs377247871	P	T	C	C
	21	9505127	rs71237944	P	G	T	T
	21	9505161	rs71229297	M2	C	C	T
	21	9505238	rs71237945	P	A	G	G
	21	9505271	rs2944104	P	G	C	C
	21	9505329	rs1829037	P	C	A	A
	21	9505335	rs371971370	M2	A	A	G
	21	9505431	rs796912291	M2	G	G	A
	21	9505960	rs376868439	M2	A	A	T
	21	9506556	rs371956420	M2	T	T	C
	21	9506760	rs371445411	P	A	C	C
	21	9506795	rs369294634	P	T	C	C
	21	9506881	rs78121232	P	C	A	A
	21	9507050	rs77254329	M1	A	G	A
	21	9507059	rs374037594	M1	C	T	C
	21	9507288	rs775600926	M1	A	T	A
	21	9507309	rs76723174	M2	A	A	C
	21	9507431	rs368983121	P	C	T	T
	21	9507579	rs373140889	M2	G	G	A
	21	9507601	rs370624609	M2	C	C	T
	21	9507604	rs372902304	M2	A	A	C
	21	9507661	rs370781071	P	T	A	A
	21	9507749	rs369472332	M1	G	T	G
	21	9509347	rs373385694	P	C	A	A
	21	9509809	rs370181688	M2	C	C	G
	21	9509908	rs371583009	M2	A	A	G
	21	9509959	rs80030662	M2	T	T	G
	21	9509987	rs76968609	P	T	C	C
	21	9509988	rs78024465	M2	G	G	T
	21	9509995	rs753746715	P	G	A	A
	21	9510193	rs369004052	M1	C	T	C
	21	9510261	rs2946118	P	T	A	A
	21	9510264	rs2944126	P	A	T	T
	21	9510483	rs77838989	M1	C	T	C
	21	9510654	rs369393270	P	A	G	G
	21	9510657	rs374090027	P	T	C	C
	21	9510841	rs78752806	M1	G	A	G
	21	9510914	none	M1	G	T	G
	21	9513377	rs372445743	M2	A	A	G
	21	9513409	rs79257857	P	C	A	A
	21	9513515	rs71267122	P	G	A	A
	21	9513537	rs78767733	P	T	C	C
	21	9514085	rs79998279	P	C	T	T
	21	9514167	rs868366733	M2	C	C	T
	21	9514168	rs867056827	M2	C	C	A
	21	9514292	rs796305597	M1	T	C	T
	21	9514297	none	M1	A	T	A
	21	9514301	rs374904433	M2	C	C	G
	21	9514321	rs78635994	M2	A	A	C
	21	9514476	rs1850072	P	A	C	C
	21	9514489	rs866721369	M2	A	A	G
	21	9514654	rs377295918	M1	A	G	A
	21	9514724	rs2729218	P	G	A	A
	21	9514831	rs369612236	M2	G	G	C
	21	9515073	rs374971523	P	T	C	C
	21	9515095	rs367918185	P	A	G	G
	21	9515123	rs372200993	P	G	C	C
	21	9515210	rs376437587	M1	C	T	C
	21	9515211	rs369619144	P	A	G	G
	21	9515228	rs865935300	P	A	G	G
	21	9515246	rs75154975	P	G	A	A
	21	9515398	rs77397884	M1	G	A	G
	21	9515399	none	M1	C	G	C
	21	9515401	rs78136901	M1	G	A	G
	21	9515500	rs373797947	M1	T	C	T
	21	9515594	rs76154706	M1	G	A	G
	21	9515625	rs79201283	M1	G	A	G
	21	9515646	rs71276786	P	T	A	A
	21	9515707	rs76950100	M2	A	A	T
	21	9515795	none	M1	G	T	G
	21	9515800	rs79458038	M2	G	G	T
	21	9515814	rs370866854	M1	G	A	G
	21	9515961	rs78498122	P	T	G	G
	21	9515982	rs76485992	P	A	C	C
	21	9516277	rs377714812	M1	G	A	G
	21	9516320	rs371355217	P	G	A	A
	21	9516339	rs374833614	P	C	T	T
	21	9516349	rs377067333	M1	G	A	G
	21	9516420	rs370212024	M1	C	G	C
	21	9516430	rs377417701	P	A	G	G
	21	9516434	rs370546343	P	A	G	G
	21	9516478	rs368232101	M2	A	A	G
	21	9516513	rs77926451	P	A	G	G
	21	9516556	rs368632892	P	G	A	A
	21	9516579	rs372352853	P	A	G	G
	21	9516620	rs796547395	P	G	A	A
	21	9516669	rs77775301	P	C	T	T
	21	9518019	rs375520582	P	G	A	A
	21	9518188	rs79919544	P	G	A	A
	21	9518229	rs76992744	P	A	T	T
	21	9518315	rs74875265	M2	A	A	G
	21	9518382	rs75340344	M1	A	T	A
	21	9518488	rs80293895	P	A	G	G
	21	9518571	rs759196559	P	A	C	C
	21	9519180	rs760222874	P	C	A	A
	21	9519257	rs763991058	P	C	T	T
	21	9519517	rs757873371	P	A	G	G
	21	9519535	rs770407593	P	C	T	T
	21	9519541	rs75204897	P	A	G	G
	21	9519645	rs79717669	M1	T	C	T
	21	9519688	rs71239053	M1	C	T	C
	21	9519790	rs71239054	P	G	C	C
	21	9519927	rs369793409	M2	T	T	A
	21	9520036	rs80352377	M1	A	T	A
	21	9521062	rs796419603	M2	A	A	T
	21	9521151	rs866315221	P	C	T	T
	21	9521216	rs868313805	M2	T	T	C
	21	9521240	rs375526714	M2	A	A	T
	21	9521301	rs2946111	M1	T	A	T
	21	9521552	rs797003617	P	C	G	G
	21	9521800	rs371658009	M2	C	C	T
	21	9521888	rs796148676	M2	G	G	A
	21	9521965	rs2674559	P	T	C	C
	21	9522034	rs371096972	M1	C	A	C
	21	9522098	rs372196937	M1	T	G	T
	21	9522353	rs760717451	M2	A	A	C
	21	9522424	rs79489949	P	A	G	G
	21	9522435	rs79508055	P	C	T	T
	21	9522501	rs372215448	M2	G	G	A
	21	9522521	rs761807497	P	G	T	T
	21	9522771	rs376772320	P	A	T	T
	21	9522793	rs78604051	P	C	G	G
	21	9522830	rs76031531	M1	G	A	G
	21	9523031	rs369201437	M1	A	T	A
	21	9523141	rs372867244	P	T	C	C
	21	9523176	rs376634514	M2	T	T	A
	21	9523182	rs376044309	M2	C	C	G
	21	9524016	rs373632895	M1	T	A	T
	21	9524068	rs376837409	M1	G	A	G
	21	9524265	rs374518336	M1	T	C	T
	21	9524283	rs140204249	M1	C	T	C
	21	9524310	rs368798034	M1	G	A	G
	21	9524579	rs373590051	P	T	C	C
	21	9524669	rs2627954	M1	A	G	A
	21	9524687	rs74417651	M2	A	A	C
	21	9524690	rs76144484	M1	C	T	C
	21	9524728	rs2459249	P	A	C	C
	21	9524793	rs71245453	P	G	A	A
	21	9524953	rs373060109	M2	A	A	G
	21	9524968	rs78383006	M2	A	A	T
	21	9525078	rs796404278	M2	T	T	A
	21	9525079	rs796658650	M2	G	G	T
	21	9525081	rs796257148	M2	A	A	G
	21	9525086	rs75486838	M2	G	G	A
	21	9525087	rs796946535	M2	G	G	T
	21	9525165	rs71245451	P	A	G	G
	21	9525249	rs765931575	M2	T	T	G
	21	9525299	rs564792065	M2	C	C	T
	21	9525312	rs754662943	M1	C	G	C
	21	9525330	rs374376547	M1	T	C	T
	21	9525364	rs75749321	M1	A	G	A
	21	9525424	rs76240323	M1	T	C	T
	21	9525561	rs77838535	M1	A	C	A
	21	9525669	rs377206314	M2	C	C	T
	21	9525912	rs539376075	M2	C	C	T
	21	9525999	rs771676416	M2	C	C	T
	21	9526048	rs760148122	M2	G	G	A
	21	9526086	rs4022477	P	A	G	G
	21	9526094	rs776235960	M1	T	G	T
	21	9527174	rs372184302	P	T	C	C
	21	9527308	rs376983105	P	C	T	T
	21	9527409	rs71267539	M2	G	G	C
	21	9527462	rs71267538	P	G	A	A
	21	9527632	rs79981357	M2	G	G	A
	21	9527640	rs77530603	M2	C	C	G
	21	9527977	rs79456256	P	C	A	A
	21	9528058	none	M2	C	C	A
	21	9528522	rs371003662	P	A	G	G
	21	9528545	rs375526908	P	T	C	C
	21	9528627	rs796493301	P	T	G	G
	21	9528664	rs879878352	P	C	T	T
	21	9528670	rs879326622	P	C	A	A
	21	9528689	rs867107813	P	G	C	C
	21	9528716	rs867561358	P	T	C	C
	21	9528793	rs375217311	M2	G	G	A
	21	9528869	rs370436351	P	C	T	T
	21	9530796	rs1052150904	M1	T	C	T
	21	9530813	rs866940312	M2	T	T	C
	21	9531061	rs538290711	M2	A	A	C
	21	9531253	rs796660324	M2	G	G	A
	21	9531505	rs369202405	M2	G	G	A
	21	9531541	rs796284130	M2	T	T	A
	21	9532223	rs796659210	P	C	A	A
	21	9532306	none	P	C	T	T
	21	9532610	none	M2	G	G	A
	21	9533227	none	P	T	G	G
	21	9533450	rs796230561	P	A	G	G
	21	9533955	rs564019791	M2	C	C	A
	21	9533960	rs756679026	M2	C	C	T
	21	9534142	rs372371018	P	T	C	C
	21	9534155	rs796389910	M1	A	T	A
	21	9534235	rs761800867	M1	A	G	A
	21	9534427	rs2946083	P	C	T	T
	21	9534453	rs540211980	M1	G	A	G
	21	9534511	rs763075047	M2	T	T	G
	21	9534540	rs867657112	M2	T	T	A
	21	9534656	rs796237229	P	T	C	C
	21	9536061	rs746700457	P	T	C	C
	21	9536224	rs1829041	P	G	A	A
	21	9536302	rs1969273	M2	C	C	A
	21	9536322	rs1969277	P	C	T	T
	21	9536367	rs1969276	M1	A	G	A
	21	9536394	rs1399969	P	T	C	C
	21	9536540	rs753209137	P	C	T	T
	21	9536647	rs765700263	M2	A	A	G
	21	9536710	rs879440597	M2	C	C	T
	21	9536713	rs796242021	M1	T	C	T
	21	9536912	rs796140664	M1	C	G	C
	21	9536929	rs540347673	M2	A	A	G
	21	9537027	rs778445988	M2	T	T	C
	21	9537239	rs370249119	M2	T	T	C
	21	9537365	rs71267575	M1	G	A	G
	21	9537483	rs76237560	M2	C	C	T
	21	9537493	rs76673067	P	T	C	C
	21	9537592	rs77769927	M2	C	C	G
	21	9537612	rs375039831	P	G	A	A
	21	9537882	rs77068488	M2	T	T	G
	21	9537963	rs535279267	M2	T	T	C
	21	9537964	rs375085868	M2	G	G	A
	21	9537990	rs369422271	M1	A	T	A
	21	9538166	rs377711100	P	A	C	C
	21	9538254	rs71207736	M2	T	T	C
	21	9538267	rs78551836	M2	C	C	A
	21	9538268	rs74369169	M2	C	C	G
	21	9538332	rs77958146	P	A	T	T
	21	9538390	rs71207737	P	T	C	C
	21	9538479	rs1850116	P	A	T	T
	21	9538537	rs2944164	M2	A	A	G
	21	9538577	rs1850115	P	C	A	A
	21	9540566	none	M2	T	T	C
	21	9540627	rs866949471	P	G	T	T
	21	9540729	rs373095460	M1	A	G	A
	21	9540780	rs77378386	P	C	A	A
	21	9540939	rs377324014	P	C	A	A
	21	9542092	rs78410474	P	T	A	A
	21	9542110	rs67720980	P	G	A	A
	21	9542147	rs67007912	P	A	G	G
	21	9542738	rs368474210	M1	A	G	A
	21	9542825	rs67020066	P	A	G	G
	21	9542994	rs374824282	P	T	G	G
	21	9543020	rs71245996	P	G	A	A
	21	9543070	rs74719139	M2	C	C	T
	21	9543112	rs372120400	P	A	G	G
	21	9543234	rs80241404	P	G	A	A
	21	9543265	rs754276157	P	A	G	G
	21	9543335	rs377712104	P	A	G	G
	21	9543344	rs376997805	P	C	G	G
	21	9543389	none	M2	G	G	T
	21	9543414	rs76954126	M1	C	T	C
	21	9543419	rs79051470	M2	G	G	A
	21	9543454	rs78910196	P	T	C	C
	21	9543541	rs75224183	M2	T	T	G
	21	9543571	rs77000080	P	C	T	T
	21	9543680	rs371609647	M1	T	C	T
	21	9543692	rs796204303	M2	C	C	A
	21	9543737	rs376073229	M2	G	G	A
	21	9543791	rs78164358	P	T	C	C
	21	9543828	rs78205829	M1	A	G	A
	21	9543918	rs79288452	P	T	C	C
	21	9543940	rs79094791	P	A	G	G
	21	9543982	rs370585618	M1	C	A	C
	21	9544004	rs71250946	P	A	G	G
	21	9544062	rs71239374	P	T	C	C
	21	9544100	rs71239375	M1	C	G	C
	21	9544146	rs78642903	P	A	G	G
	21	9544308	rs796453952	P	A	C	C
	21	9544420	rs368328611	M1	C	G	C
	21	9544524	rs76623296	M1	G	C	G
	21	9544634	rs71227247	M1	C	T	C
	21	9545007	rs796322751	M1	T	C	T
	21	9546519	rs369343879	M2	C	C	T
	21	9546552	rs371704935	M2	C	C	G
	21	9546566	rs866253978	M2	C	C	G
	21	9546628	rs796657491	P	T	C	C
	21	9546772	rs377708752	M2	C	C	T
	21	9546819	rs796283194	P	A	G	G
	21	9547190	rs558160975	P	G	A	A
	21	9547206	rs868183639	P	G	C	C
	21	9547422	rs71261533	M1	G	A	G
	21	9547439	rs368796081	M1	T	G	T
	21	9547592	rs71261534	P	T	G	G
	21	9547669	rs80142233	M2	C	C	T
	21	9547743	rs374480945	P	G	A	A
	21	9548542	rs374515449	P	G	A	A
	21	9548749	rs866356025	P	T	C	C
	21	9548809	rs79240560	M1	G	A	G
	21	9548842	rs77395030	M2	C	C	T
	21	9548874	rs76190033	M2	C	C	T
	21	9548875	rs78810052	P	A	G	G
	21	9548938	rs71233188	M2	G	G	C
	21	9549009	rs71233187	M2	G	G	A
	21	9549012	rs376947473	M1	C	T	C
	21	9549054	rs71233186	P	C	G	G
	21	9549076	rs71233185	P	C	A	A
	21	9549277	rs375201404	P	A	G	G
	21	9549430	rs71249394	P	C	T	T
	21	9549614	rs536422311	M2	C	C	T
	21	9549615	rs556740018	M1	C	T	C
	21	9549693	rs777341321	M2	G	G	C
	21	9549708	rs748739416	M2	A	A	G
	21	9549844	rs796181713	M2	C	C	T
	21	9549891	rs868410481	M2	T	T	C
	21	9549909	rs865888456	M1	G	C	G
	21	9549918	rs372809897	M1	G	A	G
	21	9550547	rs879159293	M2	A	A	G
	21	9550580	rs377207284	M2	A	A	G
	21	9550769	rs80197443	M1	A	G	A
	21	9550903	rs76974947	P	A	T	T
	21	9550964	rs560462241	P	A	G	G
	21	9550994	rs368589630	M1	G	C	G
	21	9551126	rs796601440	P	A	G	G
	21	9551474	rs376253456	P	C	A	A
	21	9551531	rs371419089	M2	G	G	A
	21	9551617	rs752335672	M2	G	G	T
	21	9551839	rs376884312	M2	T	T	A
	21	9551883	rs370330570	M2	A	A	G
	21	9551884	rs375266867	P	G	A	A
	21	9552119	rs372344622	M1	G	C	G
	21	9552124	rs189168059	P	C	G	G
	21	9552125	rs181888158	M1	A	G	A
	21	9552257	rs368365381	M1	G	A	G
	21	9552783	rs376115360	M2	T	T	C
	21	9552815	rs796342404	M2	A	A	G
	21	9552819	rs370333287	P	A	G	G
	21	9552970	rs377427588	P	G	A	A
	21	9553037	rs370558438	P	G	A	A
	21	9553052	rs371101985	P	T	G	G
	21	9553382	rs368947737	M2	T	T	A
	21	9553716	rs79140583	P	T	C	C
	21	9553730	rs868110050	M2	G	G	A
	21	9553786	rs376048355	P	A	C	C
	21	9553835	rs75113555	P	C	T	T
	21	9553850	rs77324692	M1	G	A	G
	21	9553918	rs74589674	P	G	A	A
	21	9553947	rs377476172	M1	G	A	G
	21	9553952	rs77915563	M1	A	G	A
	21	9554060	rs4125809	M2	T	T	A
	21	9554341	rs74760752	P	G	A	A
	21	9554399	rs377174874	M1	G	T	G
	21	9555567	rs368311305	M2	A	A	G
	21	9555689	rs376578831	M2	C	C	T
	21	9555746	rs371114199	M1	A	G	A
	21	9555825	rs4125815	M1	C	T	C
	21	9555868	rs78818847	P	A	G	G
	21	9555890	rs372908578	M1	G	A	G
	21	9555895	rs74728304	P	C	G	G
	21	9555912	rs368570500	P	A	C	C
	21	9555944	rs78102533	P	G	A	A
	21	9555984	rs79420440	P	A	T	T
	21	9556095	rs374556257	P	A	G	G
	21	9556147	rs367676761	M1	A	G	A
	21	9556426	rs77421893	M1	C	T	C
	21	9558013	rs71271311	M1	T	A	T
	21	9558359	rs773188863	M2	T	T	C
	21	9558468	rs79139317	M1	C	T	C
	21	9560309	rs373147336	P	T	C	C
	21	9560476	rs562152859	M1	A	G	A
	21	9560532	rs77059991	P	C	A	A
	21	9560575	rs80046984	M1	A	C	A
	21	9560716	rs77789108	M1	A	G	A
	21	9560741	rs565612934	M1	G	A	G
	21	9560807	rs79196685	M2	T	T	C
	21	9560838	rs77929459	M1	C	T	C
	21	9561524	rs4125823	P	A	G	G
	21	9561710	none	M1	G	A	G
	21	9561717	rs796993505	P	G	A	A
	21	9561833	none	P	C	G	G
	21	9561877	none	P	A	G	G
	21	9561975	none	P	C	A	A
	21	9562618	rs867017788	M2	T	T	C
	21	9562799	rs866863177	P	A	C	C
	21	9562800	rs868569296	P	G	C	C
	21	9562978	rs768846471	M2	A	A	T
	21	9563027	rs377346120	M1	A	G	A
	21	9563068	rs2203510	M1	C	G	C
	21	9563183	rs868052563	P	T	C	C
	21	9563293	rs796845607	M1	A	C	A
	21	9563361	rs868404024	P	G	A	A
	21	9563618	rs2138372	M1	A	G	A
	21	9563747	rs3861239	P	A	T	T
	21	9564104	rs756887772	P	A	G	G
	21	9564132	rs375453047	P	A	G	G
	21	9564276	rs763361846	P	C	T	T
	21	9564315	rs374756535	P	A	G	G
	21	9564360	rs71251070	P	A	C	C
	21	9564419	rs375456790	P	G	A	A
	21	9564433	rs75895771	P	T	C	C
	21	9564485	rs4022608	P	C	T	T
	21	9564595	rs376721535	P	T	C	C
	21	9564691	rs75412600	M2	A	A	G
	21	9564858	rs376581905	P	A	G	G
	21	9564881	rs368267245	M2	T	T	G
	21	9564893	rs371029900	P	C	A	A
	21	9566068	rs982241075	P	T	C	C
	21	9566319	rs75625662	P	C	T	T
	21	9566577	rs79947897	M1	G	T	G
	21	9566587	rs80135064	M1	G	A	G
	21	9566600	rs76431852	M1	C	G	C
	21	9566799	rs374944778	P	T	A	A
	21	9567055	rs376418939	M2	C	C	T
	21	9567229	rs376248787	M2	C	C	G
	21	9567259	rs868117843	M2	C	C	T
	21	9567337	rs74412103	P	G	A	A
	21	9567377	rs78351239	M2	C	C	T
	21	9567445	rs375684903	M1	G	A	G
	21	9567638	rs373904815	P	A	G	G
	21	9568338	rs377487220	M1	T	A	T
	21	9568397	rs78724993	M1	A	G	A
	21	9568425	rs79994917	M1	T	C	T
	21	9568467	rs78249964	M1	T	G	T
	21	9568493	rs79869520	M2	A	A	C
	21	9568543	rs374520468	P	A	C	C
	21	9568550	rs79218798	P	A	G	G
	21	9568617	rs372101714	M2	A	A	G
	21	9568635	rs367879025	M2	G	G	T
	21	9568883	rs375545062	P	C	A	A
	21	9568896	rs375096901	P	G	T	T
	21	9568920	rs183479295	M1	C	T	C
	21	9568941	rs76452819	P	A	G	G
	21	9568951	rs866864827	M2	G	G	A
	21	9568959	rs372174605	M2	G	G	A
	21	9569190	rs878902462	T	C	A	T
	21	9569270	rs78829946	M2	T	T	G
	21	9570622	rs79436857	M1	G	T	G
	21	9570707	rs71250452	M2	G	G	A
	21	9570933	rs796755843	P	G	A	A
	21	9570987	rs368242146	M2	C	C	G
	21	9571303	rs375866877	P	A	C	C
	21	9571732	rs4087031	P	G	A	A
	21	9571748	rs4087631	P	G	A	A
	21	9571821	rs4087632	M2	T	T	A
	21	9572095	rs3931359	M1	A	G	A
	21	9572128	rs71245953	P	C	A	A
	21	9572187	rs3931361	P	T	C	C
	21	9572285	rs71245952	M2	G	G	A
	21	9572361	rs71245950	M1	G	A	G
	21	9572397	rs3931364	M1	T	C	T
	21	9572449	rs71245949	P	T	C	C
	21	9572603	rs148415979	M1	G	A	G
	21	9572615	rs1913883	M1	C	G	C
	21	9572621	rs77472223	M1	T	A	T
	21	9573051	rs367682603	M2	T	T	C
	21	9573196	rs375563404	M1	C	G	C
	21	9573204	rs374911000	P	T	C	C
	21	9573219	rs367890282	P	G	A	A
	21	9573356	rs1913884	P	A	T	T
	21	9573391	rs3850104	P	C	T	T
	21	9573512	rs3850105	M2	C	C	T
	21	9573658	rs1965421	M2	C	C	T
	21	9573795	rs71264415	M1	G	A	G
	21	9573939	rs371183645	M1	C	A	C
	21	9574072	rs71297975	P	A	G	G
	21	9574358	rs71264417	P	C	G	G
	21	9574467	rs551702386	M1	C	A	C
	21	9574585	rs71264418	P	A	G	G
	21	9574604	rs4022647	P	C	G	G
	21	9574721	rs147849704	P	T	C	C
	21	9574745	rs139914978	M1	A	G	A
	21	9574771	rs2203506	P	T	C	C
	21	9574774	rs2203507	P	A	G	G
	21	9574861	rs866574604	M1	A	G	A
	21	9574901	rs78940408	P	A	T	T
	21	9574975	rs78602276	P	G	T	T
	21	9575163	rs79939141	P	C	A	A
	21	9575245	rs71226531	M1	G	C	G
	21	9575288	rs77115361	M1	T	C	T
	21	9575417	rs76109223	M1	A	G	A
	21	9575421	rs71226533	M1	T	G	T
	21	9575492	rs77822360	M2	A	A	G
	21	9575574	rs78519865	M1	G	T	G
	21	9575648	rs79162663	M1	T	C	T
	21	9575752	rs77868204	P	T	C	C
	21	9575764	rs79634389	P	A	C	C
	21	9575818	rs79560841	P	C	T	T
	21	9576114	rs78779316	P	G	A	A
	21	9576244	rs377223384	P	C	T	T
	21	9576282	rs77167964	P	A	G	G
	21	9576292	rs369779638	M1	C	A	C
	21	9576697	rs71239320	P	A	G	G
	21	9577144	rs74852299	P	T	C	C
	21	9577191	rs79614154	P	G	A	A
	21	9577196	rs75912086	P	A	C	C
	21	9577197	rs77884303	P	G	A	A
	21	9577353	rs74329769	M1	G	A	G
	21	9577355	rs77916288	M1	G	A	G
	21	9577438	rs67890901	M1	A	G	A
	21	9577679	rs71229771	P	T	C	C
	21	9577704	rs71229770	M1	G	A	G
	21	9577729	rs71229769	M1	A	G	A
	21	9577815	rs80165376	M1	A	G	A
	21	9578040	rs80238830	M1	A	C	A
	21	9578086	rs80268719	M1	C	T	C
	21	9578182	rs78812409	M1	T	C	T
	21	9578485	rs75081216	P	G	A	A
	21	9578789	rs74704577	P	C	T	T
	21	9578811	rs79280459	P	T	C	C
	21	9578869	rs796701245	P	G	A	A
	21	9578870	rs796867526	P	T	G	G
	21	9578880	rs376946918	P	T	G	G
	21	9578940	rs370291337	M1	G	A	G
	21	9578981	rs376543608	M1	C	T	C
	21	9579040	rs1025744335	P	A	G	G
	21	9579045	rs952865224	P	A	G	G
	21	9579136	rs746153738	P	C	A	A
	21	9579252	rs80149755	P	A	G	G
	21	9579363	rs796815970	P	C	T	T
	21	9579380	rs374739526	M1	T	A	T
	21	9579501	none	P	A	G	G
	21	9579507	rs557331053	M1	T	C	T
	21	9579508	rs571019461	P	T	C	C
	21	9579517	rs377228611	P	A	G	G
	21	9579529	none	P	T	C	C
	21	9579531	none	P	T	C	C
	21	9579533	none	M1	C	T	C
	21	9579543	rs368280083	M2	C	C	T
	21	9579577	rs150518107	P	G	A	A
	21	9579593	rs796442857	M1	A	C	A
	21	9579607	rs71193484	M2	T	T	A
	21	9580265	rs75733858	P	C	A	A
	21	9580283	rs375950123	P	T	C	C
	21	9580350	rs371538890	P	G	C	C
	21	9580355	rs375884132	P	G	T	T
	21	9580420	rs369096504	P	G	A	A
	21	9580498	rs372913395	P	G	A	A
	21	9580507	rs376146150	M2	T	T	G
	21	9580564	rs369641481	M1	G	A	G
	21	9580566	rs373850079	M2	G	G	A
	21	9580568	rs74884673	T	A	G	T
	21	9580570	rs78890591	M2	G	G	A
	21	9580688	rs71270250	P	T	C	C
	21	9580778	rs76308178	M2	C	C	T
	21	9580808	rs376094479	M2	G	G	A
	21	9580820	rs369268633	P	G	A	A
	21	9580993	rs71210042	P	G	A	A
	21	9581012	rs71210043	M1	T	C	T
	21	9581249	rs76365600	P	T	A	A
	21	9581308	rs75107013	P	G	T	T
	21	9581476	rs71210044	P	C	T	T
	21	9581513	rs71210045	P	T	C	C
	21	9581570	rs4117129	P	A	G	G
	21	9581601	rs77897498	M1	T	C	T
	21	9581623	rs71210046	M2	G	G	A
	21	9581808	rs71210047	P	A	T	T
	21	9581998	rs76844402	M1	A	G	A
	21	9582031	rs4117132	M1	T	C	T
	21	9582071	rs71210048	P	T	A	A
	21	9582175	rs78252596	P	G	A	A
	21	9582313	rs3878330	P	T	C	C
	21	9582390	rs71219554	M2	T	T	C
	21	9582504	rs71210050	M1	G	A	G
	21	9582540	rs71219555	P	A	C	C
	21	9582623	rs373979523	M1	T	C	T
	21	9582659	rs77779450	P	C	T	T
	21	9582726	rs76288793	M1	T	C	T
	21	9582760	rs71219557	M1	T	G	T
	21	9582991	rs4022750	P	A	G	G
	21	9583156	rs376523493	M2	A	A	T
	21	9583257	rs371583824	P	A	T	T
	21	9583276	rs75839873	P	T	G	G
	21	9583282	rs76834930	P	C	G	G
	21	9583438	rs2362035	P	T	C	C
	21	9583509	rs67790220	M2	G	G	T
	21	9583667	rs4022779	M1	G	A	G
	21	9583742	none	P	A	T	T
	21	9583858	rs3896942	P	C	T	T
	21	9584115	rs71231537	P	G	A	A
	21	9584116	none	P	G	A	A
	21	9584117	rs1024898333	P	G	A	A
	21	9584265	rs71231536	M1	G	C	G
	21	9584305	rs1814863	M2	A	A	G
	21	9584308	rs1814864	P	G	A	A
	21	9584322	rs371467368	P	G	A	A
	21	9584355	rs71231535	M1	T	A	T
	21	9584621	rs75502236	P	A	T	T
	21	9584634	rs2885422	P	T	G	G
	21	9584715	rs66818935	P	C	T	T
	21	9584739	none	P	G	A	A
	21	9584876	rs4117133	P	T	G	G
	21	9584939	rs4117134	P	A	G	G
	21	9585006	rs4117135	P	A	G	G
	21	9585036	rs74995960	M2	G	G	A
	21	9585054	rs71237760	P	C	T	T
	21	9585076	rs74733061	M2	G	G	A
	21	9585102	rs71237759	M1	G	T	G
	21	9585205	rs377281102	M2	C	C	T
	21	9585206	rs368786271	M1	G	C	G
	21	9585229	rs78295611	M2	C	C	T
	21	9585230	rs75308861	P	G	C	C
	21	9585314	rs71237756	P	T	C	C
	21	9585503	rs79120667	M1	A	C	A
	21	9585749	rs370428251	M1	G	A	G
	21	9586228	rs4108528	M2	T	T	A
	21	9586313	rs372160788	P	C	G	G
	21	9586401	none	M2	G	G	C
	21	9586405	rs4022766	P	G	T	T
	21	9586479	none	P	T	C	C
	21	9586487	rs4108530	P	T	C	C
	21	9586490	none	P	T	C	C
	21	9586533	none	P	A	T	T
	21	9586539	none	P	T	A	A
	21	9586605	rs780270532	M2	G	G	A
	21	9586619	rs71256219	P	C	G	G
	21	9586641	rs4022764	P	A	G	G
	21	9586854	rs67842041	P	T	C	C
	21	9586909	rs796492268	P	T	A	A
	21	9586915	rs4022792	P	A	C	C
	21	9587140	rs4022790	P	C	T	T
	21	9587269	rs371059087	P	T	C	C
	21	9587386	rs4108540	P	A	G	G
	21	9587559	rs3952049	M1	T	A	T
	21	9587634	rs71246644	M2	A	A	G
	21	9587790	rs4022787	M2	T	T	C
	21	9587798	rs71270639	M2	G	G	A
	21	9587868	rs71270638	M1	T	G	T
	21	9587919	rs71246641	M1	T	C	T
	21	9588229	rs71246638	P	T	C	C
	21	9588301	rs67848462	P	G	A	A
	21	9588483	rs77367006	P	T	C	C
	21	9588534	rs377219290	P	A	C	C
	21	9588577	rs78490104	P	T	G	G
	21	9588622	rs71246152	P	T	C	C
	21	9588676	rs79246147	M1	T	C	T
	21	9588702	rs77694088	M1	T	C	T
	21	9588881	rs2362033	P	A	G	G
	21	9588921	rs71246153	M1	G	A	G
	21	9589243	rs1913853	M1	T	G	T
	21	9589295	rs4103188	M1	T	A	T
	21	9589570	rs3870442	P	C	G	G
	21	9589584	rs371146918	P	C	A	A
	21	9590065	rs3878334	M2	C	C	G
	21	9590475	rs3876000	M2	A	A	C
	21	9590830	rs187733336	M1	C	A	C
	21	9592375	rs370796459	M1	G	A	G
	21	9592429	rs75919361	M1	G	A	G
	21	9592771	rs371936762	M1	C	G	C
	21	9592893	rs71224602	P	C	G	G
	21	9593344	rs74390064	M2	A	A	G
	21	9593527	rs76242579	P	A	G	G
	21	9593689	rs77874633	M2	T	T	C
	21	9593718	rs71226509	M2	A	A	C
	21	9593824	rs2362027	P	T	G	G
	21	9593828	rs77937851	P	T	C	C
	21	9593860	rs71226510	P	G	A	A
	21	9594386	rs71232934	P	C	T	T
	21	9594459	rs368238188	M2	C	C	T
	21	9594594	rs368685440	M1	C	A	C
	21	9594805	rs371112189	M2	A	A	G
	21	9594830	rs77294211	M2	C	C	A
	21	9594833	rs75279983	M1	C	G	C
	21	9594931	rs78294124	P	G	A	A
	21	9595005	rs370989986	M2	A	A	G
	21	9595096	rs375774911	M1	A	G	A
	21	9595194	rs71254416	M2	G	G	A
	21	9595233	none	P	C	A	A
	21	9595386	rs75329499	P	C	T	T
	21	9645659	rs375007202	M2	C	C	T
	21	9645662	rs75958046	M1	C	T	C
	21	9645775	rs373738376	P	G	T	T
	21	9645915	rs71262409	P	A	T	T
	21	9646002	rs71262410	P	G	A	A
	21	9646062	rs71262411	P	G	A	A
	21	9646207	rs75416835	M1	G	A	G
	21	9646271	rs77203408	P	T	C	C
	21	9646405	rs76840483	P	G	A	A
	21	9646413	rs80209199	M1	C	T	C
	21	9646586	rs80172890	P	A	C	C
	21	9646591	rs71236990	M1	C	T	C
	21	9646636	rs76354620	P	A	G	G
	21	9646660	rs77721850	P	A	G	G
	21	9646689	rs78008576	P	C	G	G
	21	9646690	rs76379973	P	T	C	C
	21	9646711	rs77090295	P	A	C	C
	21	9646742	rs373881408	P	A	G	G
	21	9646762	rs75404647	P	T	C	C
	21	9646773	rs71236989	P	G	C	C
	21	9646775	rs75554333	M2	T	T	C
	21	9646797	rs71236988	P	T	G	G
	21	9646862	rs74817622	M1	A	G	A
	21	9646901	rs66503640	M1	G	A	G
	21	9647220	rs797007710	M2	G	G	A
	21	9647277	rs796917639	P	T	C	C
	21	9647499	rs71269379	M2	A	A	G
	21	9647545	rs77212103	P	A	G	G
	21	9647558	rs367892543	P	T	A	A
	21	9647634	rs77373252	M1	G	T	G
	21	9647672	rs75787892	M2	C	C	A
	21	9647724	none	M1	T	C	T
	21	9647725	none	M1	G	A	G
	21	9647726	rs71269378	P	T	G	G
	21	9647741	rs376362038	P	C	G	G
	21	9647748	rs74502229	M2	G	G	T
	21	9647770	none	M2	G	G	C
	21	9647809	rs373855775	M2	G	G	A
	21	9647845	rs76475625	P	C	T	T
	21	9647923	rs375142089	P	G	T	T
	21	9647974	rs369497707	M2	C	C	T
	21	9648000	rs74770408	P	A	G	G
	21	9648058	rs79614722	P	A	G	G
	21	9648065	rs373402815	P	C	A	A
	21	9648082	rs77017390	P	A	G	G
	21	9648104	rs78109086	P	A	G	G
	21	9648120	rs867851422	P	T	G	G
	21	9648135	none	M1	G	C	G
	21	9648156	rs76164744	P	T	G	G
	21	9648200	rs796654210	M1	A	G	A
	21	9648206	none	M1	A	G	A
	21	9648207	rs796280110	M1	G	T	G
	21	9648235	rs79435833	P	T	C	C
	21	9648259	rs71269376	P	A	C	C
	21	9648615	rs78596697	M1	T	A	T
	21	9648627	rs77923203	M1	A	G	A
	21	9648732	rs77292886	P	C	T	T
	21	9648734	rs76360590	P	G	C	C
	21	9648827	rs75599378	M1	G	A	G
	21	9648893	rs77414519	P	G	C	C
	21	9648977	rs74793118	P	A	G	G
	21	9649047	rs67973055	P	A	T	T
	21	9649057	rs74448954	P	T	A	A
	21	9649205	rs78300837	M2	G	G	A
	21	9649216	rs75460894	P	T	C	C
	21	9649235	rs369087764	M2	G	G	T
	21	9649281	rs75901667	M1	T	C	T
	21	9649284	rs79525998	P	G	T	T
	21	9649350	rs78365132	P	G	A	A
	21	9649403	rs796332847	P	C	A	A
	21	9649471	rs74381586	M1	C	G	C
	21	9649480	none	P	A	T	T
	21	9649564	rs74855756	M2	T	T	G
	21	9649565	rs376959646	P	C	G	G
	21	9649580	rs76718522	M1	C	T	C
	21	9649648	rs78443055	M1	C	T	C
	21	9649668	rs79369481	M1	G	A	G
	21	9649747	none	M2	C	C	G
	21	9649976	rs79844228	P	G	A	A
	21	9650019	none	P	T	G	G
	21	9650035	rs78933962	M2	C	C	T
	21	9650036	rs78832528	P	G	A	A
	21	9650059	rs77569291	P	T	A	A
	21	9650070	rs80315236	P	A	G	G
	21	9650084	rs75642754	P	T	C	C
	21	9650085	rs71212098	M1	C	G	C
	21	9650102	rs77674906	M1	A	C	A
	21	9650104	rs76593267	M1	C	T	C
	21	9650163	rs77799298	P	A	C	C
	21	9650320	rs74842088	M1	G	A	G
	21	9650444	rs78099184	P	A	T	T
	21	9650474	rs371433088	M2	G	G	T
	21	9650538	rs80292974	P	T	C	C
	21	9650578	rs78858803	M1	C	T	C
	21	9650615	rs79389244	M1	T	G	T
	21	9650632	rs78052827	M1	A	G	A
	21	9650701	rs76223812	M1	T	G	T
	21	9650738	rs75931793	P	C	A	A
	21	9650739	rs71240013	P	A	C	C
	21	9650843	rs77053589	M1	T	G	T
	21	9650935	rs79413117	P	T	C	C
	21	9651030	rs76790510	P	A	G	G
	21	9651057	rs188850880	P	T	C	C
	21	9651095	rs74610769	M1	A	G	A
	21	9651138	rs75219855	M1	T	A	T
	21	9651194	rs4093658	M1	C	A	C
	21	9651195	rs71230625	M2	G	G	A
	21	9651330	rs373745393	P	A	C	C
	21	9651338	rs71230623	M1	G	A	G
	21	9651345	rs4093659	P	G	C	C
	21	9651538	rs375874789	P	A	G	G
	21	9651623	rs75282252	P	T	A	A
	21	9651634	rs369140196	M2	C	C	T
	21	9651649	rs4093660	P	A	G	G
	21	9651700	rs4093661	M1	A	G	A
	21	9651726	rs77252136	P	A	G	G
	21	9651731	rs74403738	P	A	G	G
	21	9651739	rs78905506	M1	G	A	G
	21	9651759	rs371186898	M1	G	A	G
	21	9651811	rs75764000	M1	C	A	C
	21	9651812	rs76724412	M1	C	A	C
	21	9651816	rs74548564	P	T	G	G
	21	9651831	rs76073684	P	C	T	T
	21	9651916	rs376138890	M1	G	T	G
	21	9651940	rs76520535	P	G	A	A
	21	9652020	rs76874196	P	A	T	T
	21	9652026	none	P	T	G	G
	21	9652064	rs78747689	P	G	A	A
	21	9652080	rs67685982	M2	C	C	T
	21	9652200	rs77610907	P	G	A	A
	21	9652288	rs867972166	M1	G	T	G
	21	9652334	none	P	T	C	C
	21	9652353	rs796773336	P	C	A	A
	21	9652374	rs377517634	P	A	G	G
	21	9652391	rs76272108	P	A	T	T
	21	9652503	rs79549209	P	G	C	C
	21	9652506	rs370407869	M1	G	T	G
	21	9652507	rs79673817	M1	T	C	T
	21	9652522	rs71241514	P	T	C	C
	21	9652571	rs76018912	M1	T	C	T
	21	9652644	rs75716777	P	C	A	A
	21	9652674	rs74716527	M1	A	T	A
	21	9652734	rs368232598	M1	C	T	C
	21	9652737	rs76779447	P	C	T	T
	21	9652749	rs78988162	M1	T	C	T
	21	9652751	rs371103460	M1	T	G	T
	21	9652761	rs77428317	M1	G	C	G
	21	9652834	rs375491773	P	C	T	T
	21	9652836	rs76094672	P	C	A	A
	21	9652913	rs78040724	M2	T	T	C
	21	9653059	rs374834002	M1	G	T	G
	21	9653202	rs77603908	M1	A	G	A
	21	9653217	rs796608556	M1	T	C	T
	21	9653235	rs77224717	P	C	T	T
	21	9653290	rs78958542	M1	G	A	G
	21	9653320	rs4694939	M1	C	A	C
	21	9653324	rs60625082	M1	G	C	G
	21	9653382	none	M1	C	T	C
	21	9653502	rs376500828	P	G	A	A
	21	9653540	rs796230418	P	A	G	G
	21	9653555	none	P	T	G	G
	21	9653626	rs71259011	P	T	G	G
	21	9653651	rs376126680	P	C	A	A
	21	9653762	rs140659530	T	C	G	A
	21	9653790	rs71237844	P	C	T	T
	21	9653842	rs79734486	M2	A	A	C
	21	9653992	rs4104619	P	G	T	T
	21	9654010	rs375674112	P	A	C	C
	21	9654046	rs71237843	M1	C	T	C
	21	9654343	rs71237842	P	T	C	C
	21	9654420	rs75009710	M2	T	T	C
	21	9654439	rs77208404	M2	G	G	A
	21	9654485	rs796995367	P	G	T	T
	21	9654486	rs796140090	P	T	A	A
	21	9654626	rs79207183	M2	A	A	T
	21	9654627	rs77456331	M2	A	A	G
	21	9654722	rs370987055	P	A	G	G
	21	9654802	rs78163939	P	T	A	A
	21	9654897	rs77049483	M2	A	A	T
	21	9654916	rs367629917	P	T	C	C
	21	9654930	rs760480424	M1	T	G	T
	21	9655133	rs377319141	M2	C	C	A
	21	9655256	rs76420943	P	G	A	A
	21	9655280	rs367841839	P	A	C	C
	21	9655380	rs77623702	P	G	T	T
	21	9655471	rs369910858	M2	C	C	A
	21	9655558	rs78694228	P	T	A	A
	21	9655586	rs376707986	M1	T	C	T
	21	9655673	rs374566018	P	C	G	G
	21	9655724	rs376353275	P	T	C	C
	21	9656024	rs71265584	M2	T	T	C
	21	9656175	rs66857730	P	C	G	G
	21	9656310	rs76310141	M1	C	G	C
	21	9656426	rs75953498	P	T	C	C
	21	9656430	rs71232593	P	C	T	T
	21	9656432	rs867859786	M2	T	T	C
	21	9656433	none	M2	G	G	T
	21	9656437	rs78543442	M1	A	T	A
	21	9656495	rs71238262	M2	G	G	T
	21	9656548	rs376420774	M1	C	T	C
	21	9656642	rs71237082	M1	G	T	G
	21	9656693	rs369252323	T	T	A	G
	21	9656715	rs71237081	M2	T	T	C
	21	9656742	rs75489139	P	T	A	A
	21	9656894	rs75639548	P	A	C	C
	21	9657020	rs374111687	M2	A	A	C
	21	9657072	rs796907493	M1	G	T	G
	21	9657118	rs371927907	M1	G	A	G
	21	9657154	rs370937738	M1	C	A	C
	21	9657198	rs181553715	P	A	G	G
	21	9657248	rs74523622	P	T	C	C
	21	9657276	rs80215511	P	G	T	T
	21	9657322	rs796718686	M1	G	T	G
	21	9657348	rs74433167	P	C	T	T
	21	9657538	rs77084096	P	A	T	T
	21	9657563	rs78055795	M1	G	A	G
	21	9657649	rs71252652	M2	C	C	T
	21	9657660	rs375646486	P	C	G	G
	21	9657699	rs370567366	M2	G	G	C
	21	9657756	rs77685268	M1	A	G	A
	21	9657758	rs77064135	P	C	T	T
	21	9657815	none	M1	C	A	C
	21	9657832	rs80128310	M2	A	A	G
	21	9658023	rs79068284	M2	C	C	T
	21	9658065	rs77183263	M2	C	C	G
	21	9658122	rs78554206	P	G	T	T
	21	9658131	rs371710438	P	A	G	G
	21	9658216	rs78190620	P	T	C	C
	21	9658256	rs376746596	P	G	A	A
	21	9658346	none	P	C	T	T
	21	9658428	rs368824113	P	G	C	C
	21	9658489	rs368311026	P	A	G	G
	21	9658490	rs370461919	M2	C	C	T
	21	9658536	rs372678507	P	A	G	G
	21	9658555	rs76040003	M1	T	C	T
	21	9658776	rs927195807	P	G	A	A
	21	9658786	rs368219678	M2	C	C	T
	21	9658804	rs372467082	P	A	G	G
	21	9658810	none	M1	T	C	T
	21	9658813	none	M2	T	T	C
	21	9658822	none	M2	C	C	T
	21	9658859	rs77167392	M1	C	T	C
	21	9658885	rs377280257	M1	T	G	T
	21	9658887	rs367699866	M1	G	A	G
	21	9658921	rs371683207	P	C	T	T
	21	9659017	rs369309700	M1	C	T	C
	21	9659018	rs369376017	P	A	G	G
	21	9659043	rs372896401	P	C	A	A
	21	9659104	rs375136696	P	C	A	A
	21	9659109	rs796506839	P	T	G	G
	21	9659139	rs373432374	P	G	T	T
	21	9659150	rs376294759	P	T	A	A
	21	9659159	rs377565139	M1	T	A	T
	21	9659166	rs776929879	M1	T	C	T
	21	9659212	rs78168529	P	T	C	C
	21	9659254	rs371120771	P	A	G	G
	21	9659278	rs372942112	M2	G	G	T
	21	9659301	rs79116096	M1	T	C	T
	21	9659311	rs372219993	M1	T	C	T
	21	9659336	rs75352188	P	C	T	T
	21	9659338	rs74366723	P	T	G	G
	21	9659369	rs75412813	P	A	G	G
	21	9659416	rs370626812	M2	T	T	C
	21	9659465	rs374289945	P	A	G	G
	21	9659494	rs71260607	M2	T	T	C
	21	9659529	rs375362685	P	C	T	T
	21	9659697	rs79181125	M2	G	G	A
	21	9659756	rs77613045	M2	T	T	G
	21	9659771	rs75195944	P	T	G	G
	21	9659867	rs78824418	P	A	G	G
	21	9660051	rs371100065	M2	G	G	C
	21	9660168	rs376073875	P	A	G	G
	21	9660172	rs368698503	M2	G	G	T
	21	9660202	rs190443481	P	A	G	G
	21	9660206	rs372373359	P	A	G	G
	21	9660228	rs375763833	M1	T	A	T
	21	9660414	rs371560586	P	T	G	G
	21	9660744	rs373780297	M2	A	A	G
	21	9660762	rs796097497	M1	T	C	T
	21	9660783	rs373004813	M1	T	C	T
	21	9660799	rs145993931	P	C	T	T
	21	9661271	rs367694723	P	T	C	C
	21	9661410	rs868174229	M1	T	G	T
	21	9661424	rs71231965	M1	C	G	C
	21	9661538	rs78976154	M1	G	C	G
	21	9661601	rs71231964	M2	C	C	T
	21	9661632	rs75795135	P	G	T	T
	21	9661657	rs77368574	P	T	C	C
	21	9661716	rs796573201	M1	T	C	T
	21	9661915	rs74934742	P	G	T	T
	21	9661944	rs76661226	P	A	C	C
	21	9661957	rs78250839	P	C	T	T
	21	9661980	rs76722126	P	A	G	G
	21	9662054	rs368138415	P	T	C	C
	21	9662076	rs375139591	M2	C	C	G
	21	9662107	rs372213080	M1	G	A	G
	21	9662123	rs369001686	P	A	G	G
	21	9662144	rs376348517	P	G	A	A
	21	9662145	rs376032754	P	A	G	G
	21	9662182	rs377645557	P	G	T	T
	21	9662200	rs372707495	P	A	G	G
	21	9662247	rs373640823	P	T	C	C
	21	9662348	rs369086284	P	G	A	A
	21	9662423	rs77938461	P	T	C	C
	21	9662427	rs762286733	M2	C	C	T
	21	9662530	rs76747847	P	C	T	T
	21	9662572	rs79788884	P	T	A	A
	21	9662585	rs79016859	P	A	G	G
	21	9662634	rs377306861	T	C	T	A
	21	9662770	rs77788696	M1	T	C	T
	21	9662774	rs74364267	M1	G	A	G
	21	9662801	rs75891410	M1	T	C	T
	21	9662813	rs79149161	P	T	C	C
	21	9662883	rs78422925	P	A	C	C
	21	9662886	rs76150032	P	A	G	G
	21	9662917	rs75866110	M1	A	G	A
	21	9662993	rs75985672	M1	C	T	C
	21	9663080	rs74850221	P	T	C	C
	21	9663106	rs76324050	P	T	C	C
	21	9663145	rs77025636	M2	C	C	T
	21	9663445	rs71259343	P	A	T	T
	21	9663548	rs71259344	P	A	C	C
	21	9663659	rs79962503	P	G	A	A
	21	9663686	rs71259345	M1	C	G	C
	21	9663713	rs71263969	P	T	C	C
	21	9663776	rs75169633	P	A	G	G
	21	9663921	rs71259346	P	T	G	G
	21	9663951	rs71259347	P	A	G	G
	21	9663987	rs373344688	P	A	G	G
	21	9664007	rs71259348	M1	G	A	G
	21	9664013	rs74722233	M2	G	G	A
	21	9664031	rs76339115	P	T	G	G
	21	9664033	rs376613613	M2	C	C	T
	21	9664083	rs79293330	M2	G	G	A
	21	9664200	rs80273369	P	A	G	G
	21	9664239	rs76822817	M2	T	T	C
	21	9664243	rs796341306	M2	C	C	G
	21	9664246	rs77390387	M2	G	G	A
	21	9664269	rs79090586	M2	T	T	C
	21	9664315	rs75159532	M2	G	G	T
	21	9664350	rs78454030	M1	G	A	G
	21	9664356	rs373017647	M2	G	G	A
	21	9664405	rs376264242	M1	G	A	G
	21	9664497	rs564233958	M1	G	T	G
	21	9664499	rs80210165	P	T	G	G
	21	9664580	rs71259349	T	T	A	G
	21	9664597	rs78777013	P	T	C	C
	21	9664599	rs77169121	P	G	C	C
	21	9664616	rs80158533	P	G	T	T
	21	9664628	rs79109370	M1	G	A	G
	21	9664637	rs78558960	P	C	T	T
	21	9664671	rs76070451	M1	C	T	C
	21	9664749	rs77896154	P	A	G	G
	21	9664798	rs75969399	P	A	G	G
	21	9664822	rs76023684	P	A	G	G
	21	9664893	rs76845368	M1	G	A	G
	21	9664910	rs796379352	P	G	C	C
	21	9664939	rs74936697	P	T	C	C
	21	9664997	rs78873465	P	T	C	C
	21	9665313	rs75572451	P	T	A	A
	21	9665341	rs374198521	M1	G	T	G
	21	9665367	rs79196910	T	A	C	T
	21	9665406	rs79640009	P	C	A	A
	21	9665429	rs76444561	P	C	T	T
	21	9665475	rs370216410	M2	G	G	A
	21	9665479	rs71251614	P	C	T	T
	21	9665513	rs76403037	P	T	C	C
	21	9665515	rs71251613	M1	C	G	C
	21	9665555	rs71251612	M1	T	G	T
	21	9665638	rs71251611	M1	T	C	T
	21	9665764	rs68187410	M2	G	G	T
	21	9665806	rs865942653	P	G	T	T
	21	9665887	rs71246574	P	C	G	G
	21	9665913	rs80201192	P	C	T	T
	21	9665972	rs71246575	P	T	C	C
	21	9666118	rs74860448	P	C	A	A
	21	9666146	rs78344712	P	A	C	C
	21	9666208	rs74635784	P	G	A	A
	21	9666262	rs75418161	P	G	A	A
	21	9666274	rs74901908	P	T	A	A
	21	9666306	rs76357112	P	T	G	G
	21	9666331	rs78167455	M2	C	C	T
	21	9666333	rs71241199	P	A	T	T
	21	9666398	rs76412422	M2	T	T	C
	21	9666502	rs71235449	M1	G	A	G
	21	9666652	rs76150351	P	T	C	C
	21	9666689	rs367672613	M2	T	T	A
	21	9666695	rs71235448	M1	T	C	T
	21	9666696	rs76905573	M1	G	T	G
	21	9666786	rs79054863	P	A	G	G
	21	9666815	rs79935993	P	A	G	G
	21	9666833	rs66657951	P	A	G	G
	21	9666870	rs796348956	M1	G	A	G
	21	9666960	rs80235949	P	G	T	T
	21	9667088	rs79429232	P	T	A	A
	21	9667224	rs373390263	M2	A	A	G
	21	9667225	rs375130961	M2	G	G	A
	21	9667238	rs76663313	M2	T	T	C
	21	9667242	rs79790556	P	G	A	A
	21	9667284	rs77917624	M1	C	T	C
	21	9667335	rs77426164	P	C	T	T
	21	9667342	rs78897197	P	A	C	C
	21	9667373	rs376527783	M1	C	T	C
	21	9667419	rs71258893	M1	C	A	C
	21	9667441	rs76496191	M2	G	G	A
	21	9667547	rs78303378	M2	G	G	A
	21	9667552	rs71258892	M1	C	G	C
	21	9667683	rs78885054	M2	A	A	C
	21	9667692	rs80070320	M2	A	A	T
	21	9667697	rs74879326	P	C	T	T
	21	9667727	rs71258891	P	T	C	C
	21	9667743	rs71257916	P	A	C	C
	21	9667787	rs71258890	M2	C	C	T
	21	9667859	rs71258889	M1	C	A	C
	21	9667938	rs372457907	P	G	A	A
	21	9668012	rs77739301	P	C	G	G
	21	9668079	rs79415883	P	C	T	T
	21	9668095	rs75303048	P	C	G	G
	21	9668130	rs75548046	P	G	T	T
	21	9668141	rs1021773008	P	T	G	G
	21	9668410	rs78187982	M1	G	A	G
	21	9668521	rs71258888	P	A	G	G
	21	9668533	rs71258887	P	A	G	G
	21	9668606	rs71258886	P	A	G	G
	21	9668710	rs79325196	M1	T	A	T
	21	9668743	rs79073495	M1	A	C	A
	21	9668756	rs77497086	M1	C	T	C
	21	9668761	rs77686394	M1	T	C	T
	21	9668783	rs79899511	M1	G	T	G
	21	9668934	rs77383427	P	G	T	T
	21	9669138	rs71258884	P	C	G	G
	21	9669182	rs80027685	M1	T	G	T
	21	9669288	rs71258883	M1	G	A	G
	21	9669305	rs74484227	P	A	C	C
	21	9669306	rs71258882	M2	C	C	T
	21	9669331	none	P	T	C	C
	21	9669438	rs71258881	P	C	G	G
	21	9669462	rs4104602	P	C	G	G
	21	9669797	rs374029389	M1	G	T	G
	21	9669831	rs4104596	M2	T	T	C
	21	9669844	rs4104595	P	A	C	C
	21	9669898	rs4104594	M1	T	C	T
	21	9670077	rs4104593	M2	G	G	A
	21	9670180	rs1845009	M2	C	C	T
	21	9670213	rs77072381	P	T	G	G
	21	9670245	rs1845008	M1	A	C	A
	21	9670252	rs1845007	M1	G	C	G
	21	9670260	none	M1	C	A	C
	21	9670280	none	M1	A	T	A
	21	9670283	none	P	A	T	T
	21	9670388	rs78533013	P	T	C	C
	21	9670495	rs766046590	P	G	C	C
	21	9670531	rs78775030	P	T	C	C
	21	9670547	rs74547211	P	A	G	G
	21	9670569	rs375147573	P	T	G	G
	21	9670596	rs376102203	M1	G	A	G
	21	9670904	rs75199843	M2	T	T	G
	21	9670954	rs78478478	M1	T	A	T
	21	9671017	rs77782252	M1	A	T	A
	21	9671031	rs865854028	P	A	C	C
	21	9671033	rs868172163	P	A	C	C
	21	9671035	rs76141291	P	A	C	C
	21	9671037	rs79940128	M1	A	C	A
	21	9671107	rs147256083	M1	T	A	T
	21	9671116	rs77056430	P	A	C	C
	21	9671119	rs78970913	P	T	C	C
	21	9671138	rs78988707	P	C	A	A
	21	9671218	rs771206616	T	G	A	T
	21	9671516	rs77666701	P	T	C	C
	21	9671583	rs71254793	P	T	C	C
	21	9671669	none	M2	C	C	T
	21	9671701	rs797021295	M1	C	T	C
	21	9671783	rs76821353	M1	G	T	G
	21	9671830	rs796285489	M1	A	G	A
	21	9671866	rs866219145	M1	A	G	A
	21	9671877	rs796757332	T	G	T	A
	21	9671977	rs376868832	M1	C	G	C
	21	9672007	rs71254711	M1	T	A	T
	21	9672025	rs71254710	M1	C	T	C
	21	9672180	rs4025307	P	A	G	G
	21	9672257	rs77906633	P	T	G	G
	21	9672259	rs4115490	P	C	T	T
	21	9672398	rs71254708	P	T	G	G
	21	9672441	rs377068306	M2	A	A	C
	21	9672459	rs759066644	M2	C	C	T
	21	9672471	rs71254707	P	G	A	A
	21	9672477	rs79493934	M2	T	T	C
	21	9672530	rs75860578	M2	T	T	A
	21	9672570	rs71251894	M1	A	G	A
	21	9672582	rs66884418	P	T	C	C
	21	9672646	rs67161561	M2	C	C	T
	21	9672742	rs67283958	P	T	C	C
	21	9672832	rs66603392	P	T	A	A
	21	9672871	rs71251893	M1	A	C	A
	21	9672909	rs71251892	M2	G	G	C
	21	9672921	rs71251891	M1	A	G	A
	21	9673296	rs76354241	M1	T	A	T
	21	9673319	rs77125681	M1	T	A	T
	21	9673335	rs78052709	P	A	G	G
	21	9673582	rs78007426	M1	T	A	T
	21	9673583	rs796081574	M2	T	T	C
	21	9673616	rs77937760	M2	C	C	T
	21	9673656	rs373093099	M1	A	G	A
	21	9673825	rs74670267	P	T	G	G
	21	9673829	rs71243890	P	T	C	C
	21	9673883	rs3887470	P	G	T	T
	21	9673951	rs76640010	M2	C	C	A
	21	9673969	rs78413580	P	T	C	C
	21	9674034	rs75428595	P	T	C	C
	21	9674036	rs75553665	P	C	T	T
	21	9674065	rs375509431	P	A	C	C
	21	9674069	rs369872562	P	C	T	T
	21	9674104	rs376827893	P	T	C	C
	21	9674228	rs371365005	P	T	C	C
	21	9674299	none	M1	G	C	G
	21	9674304	rs79905026	P	G	T	T
	21	9674307	rs77167891	P	G	A	A
	21	9674322	rs77568183	P	T	G	G
	21	9674390	rs77712767	P	G	A	A
	21	9674409	rs76770233	P	C	A	A
	21	9674468	rs77292276	M1	C	A	C
	21	9674509	rs77954983	P	C	G	G
	21	9674556	rs74415899	P	C	T	T
	21	9674585	rs377435726	M1	G	C	G
	21	9674642	rs373921151	M1	T	A	T
	21	9674705	rs371342926	M1	C	T	C
	21	9674760	rs77374997	M1	A	G	A
	21	9674772	rs369498488	P	T	G	G
	21	9674829	rs78478797	M2	G	G	A
	21	9674854	rs71229567	P	T	A	A
	21	9674882	rs71229566	P	A	G	G
	21	9675017	rs75672470	M2	G	G	C
	21	9675055	rs371038236	M2	T	T	C
	21	9675119	rs922175074	P	A	G	G
	21	9675121	rs932258700	P	A	G	G
	21	9675160	rs796286360	P	C	G	G
	21	9675211	rs71229565	P	A	C	C
	21	9675298	rs77617756	M1	T	A	T
	21	9675346	rs375545745	M1	A	T	A
	21	9675351	rs74529584	M2	T	T	A
	21	9675408	rs371869343	M1	C	T	C
	21	9675496	rs76295014	M2	A	A	G
	21	9675552	rs71229564	P	A	T	T
	21	9675778	rs75387468	P	C	T	T
	21	9675779	rs80035460	P	T	C	C
	21	9675785	rs371245124	M2	G	G	A
	21	9675884	rs374501374	M2	C	C	G
	21	9675885	rs79913487	P	T	G	G
	21	9675930	rs371205107	M2	G	G	A
	21	9675935	rs76526143	M2	G	G	A
	21	9675962	none	P	T	G	G
	21	9675972	rs77947642	P	A	G	G
	21	9675976	rs76828240	M2	A	A	T
	21	9676078	rs76196523	P	C	T	T
	21	9676203	rs372307275	M1	T	A	T
	21	9676234	rs77754535	M2	G	G	A
	21	9676263	rs375561337	P	G	A	A
	21	9676318	rs71277812	P	T	C	C
	21	9676336	rs74636922	M1	C	G	C
	21	9676353	rs12401444	M1	T	G	T
	21	9676434	rs376038771	P	A	G	G
	21	9676536	rs71244525	M2	A	A	C
	21	9676641	rs76459655	P	C	T	T
	21	9676642	rs74776629	P	A	G	G
	21	9676678	rs75428847	M2	T	T	C
	21	9676738	rs80037289	P	A	T	T
	21	9676771	rs71244524	M2	C	C	A
	21	9676886	rs75065501	P	G	T	T
	21	9677023	rs376518238	P	A	G	G
	21	9677112	rs368853700	P	G	T	T
	21	9677249	rs377237761	P	A	C	C
	21	9677315	rs369625379	M2	G	G	A
	21	9677335	rs369316926	M1	G	C	G
	21	9677345	none	M2	G	G	C
	21	9677377	rs76384163	P	T	C	C
	21	9677401	rs71244388	P	A	C	C
	21	9677404	none	P	G	A	A
	21	9677437	rs373495939	P	T	G	G
	21	9677501	none	M1	G	A	G
	21	9677533	rs370581339	P	A	G	G
	21	9677592	none	P	T	G	G
	21	9677722	rs374357825	M1	T	C	T
	21	9677730	rs368592597	M1	T	C	T
	21	9677884	rs376787165	P	T	C	C
	21	9678013	rs370926671	M1	T	C	T
	21	9678037	rs796238084	M2	T	T	G
	21	9678046	rs796460971	M2	C	C	T
	21	9678059	rs796617886	M2	T	T	C
	21	9678077	rs71244389	M1	T	A	T
	21	9678199	rs71244390	M1	C	T	C
	21	9678212	rs71244391	T	C	T	G
	21	9678235	rs374269089	M2	C	C	T
	21	9678363	rs71244392	P	A	T	T
	21	9678380	rs796194550	M2	T	T	C
	21	9678389	rs796415805	M2	G	G	T
	21	9678489	rs71244393	P	T	G	G
	21	9678504	rs372205286	P	G	C	C
	21	9678533	rs373529871	P	C	G	G
	21	9678534	rs10443157	P	A	G	G
	21	9678660	rs376970708	M1	G	C	G
	21	9678671	rs370272711	M1	G	C	G
	21	9678708	rs373716722	P	T	C	C
	21	9678754	rs75646945	M1	G	A	G
	21	9678845	rs367867094	M1	C	G	C
	21	9678879	rs370578205	P	G	T	T
	21	9678948	rs12073579	M1	C	T	C
	21	9678949	rs12058507	M1	A	G	A
	21	9679068	rs373678287	P	G	A	A
	21	9679292	rs80225504	M1	G	A	G
	21	9679293	rs75064263	M1	T	C	T
	21	9679349	rs71229341	M1	C	T	C
	21	9679350	rs76742818	P	A	G	G
	21	9679481	rs372653635	M2	T	T	C
	21	9679541	rs76866296	M2	C	C	T
	21	9679568	rs79516851	M2	T	T	C
	21	9679580	rs77077823	M2	T	T	G
	21	9679586	rs76653922	M2	C	C	A
	21	9679605	rs71229340	M1	G	A	G
	21	9679765	rs77616473	P	A	T	T
	21	9679783	rs74776735	P	T	C	C
	21	9680196	none	P	T	A	A
	21	9680288	rs377309871	P	A	G	G
	21	9680317	rs367655528	M1	C	T	C
	21	9680358	rs74441213	P	C	T	T
	21	9680360	rs79688479	P	A	G	G
	21	9680393	rs374365956	P	C	A	A
	21	9680394	rs10430038	M1	A	C	A
	21	9680656	rs369367330	P	C	T	T
	21	9680709	rs372909039	M2	T	T	C
	21	9680732	rs372787873	M1	A	G	A
	21	9681784	rs374074989	P	T	C	C
	21	9681843	rs78918593	P	T	G	G
	21	9681949	rs78229091	M1	G	A	G
	21	9682172	rs78346481	P	A	G	G
	21	9682270	rs372325062	P	G	T	T
	21	9682378	rs370067450	M1	T	A	T
	21	9682541	rs77292323	P	C	T	T
	21	9682648	rs7414763	P	G	A	A
	21	9682773	rs375167153	P	G	C	C
	21	9683085	rs377269334	M1	C	T	C
	21	9683195	rs372098410	P	A	G	G
	21	9683364	none	M1	T	G	T
	21	9683378	rs373208871	M2	T	T	C
	21	9683387	rs796730808	M2	A	A	C
	21	9683427	rs76382941	M1	C	A	C
	21	9683431	rs76733213	M1	G	A	G
	21	9683479	rs79751723	M1	G	A	G
	21	9683676	rs71250595	P	T	A	A
	21	9683706	rs375328858	M2	T	T	C
	21	9683778	rs745545287	M1	C	T	C
	21	9684135	rs867797502	P	T	C	C
	21	9684249	rs369262973	P	C	T	T
	21	9684256	rs867673977	P	A	G	G
	21	9684558	rs377150814	P	C	T	T
	21	9684872	rs372994818	M1	G	A	G
	21	9684873	rs74706967	M1	T	C	T
	21	9684896	rs79652760	M1	T	G	T
	21	9684902	rs71263674	M1	A	G	A
	21	9684959	rs370884940	P	C	G	G
	21	9685149	rs368343196	M1	G	T	G
	21	9685540	rs866786407	M1	G	C	G
	21	9687022	rs375442515	P	A	G	G
	21	9687218	rs372789260	M1	C	A	C
	21	9687250	rs374823575	M1	C	T	C
	21	9687291	rs371082209	M1	C	T	C
	21	9687424	rs367740785	M2	T	T	C
	21	9687652	rs370369399	M2	A	A	G
	21	9687698	rs71257114	M1	G	A	G
	21	9687948	rs77204249	M2	C	C	T
	21	9687981	rs71257112	P	G	A	A
	21	9688001	rs71257111	P	A	G	G
	21	9688120	rs376978699	M1	C	T	C
	21	9688992	none	P	A	G	G
	21	9689031	rs375329450	M2	G	G	A
	21	9691083	rs371566403	P	C	G	G
	21	9691122	rs374653786	P	C	A	A
	21	9691195	rs371534909	M2	A	A	T
	21	9691655	rs370921932	P	G	A	A
	21	9691782	rs75475986	P	A	G	G
	21	9693109	rs868372484	M1	T	A	T
	21	9693110	rs865911445	M1	A	T	A
	21	9694350	rs376671429	P	G	A	A
	21	9694398	rs368781232	M2	C	C	T
	21	9694559	rs71226673	P	A	C	C
	21	9694634	rs76781090	P	T	G	G
	21	9695803	rs78776493	P	A	C	C
	21	9695849	rs369191367	P	C	A	A
	21	9696077	rs796410948	P	G	C	C
	21	9697625	rs371038925	P	A	C	C
	21	9697626	rs375697842	P	G	C	C
	21	9697656	rs367695586	P	A	G	G
	21	9697827	rs368315617	M1	G	A	G
	21	9698059	rs368934358	M2	C	C	T
	21	9698111	rs76803472	M2	C	C	G
	21	9698478	rs368648375	P	C	A	A
	21	9698955	rs879065806	P	C	T	T
	21	9699110	rs75298281	P	C	G	G
	21	9699130	rs879175352	P	G	C	C
	21	9699159	rs376827785	P	G	C	C
	21	9699171	rs796950597	P	A	G	G
	21	9700200	rs369345965	M1	T	C	T
	21	9700365	rs71243321	P	T	C	C
	21	9700556	rs879897637	P	A	G	G
	21	9700582	rs796950027	M1	A	G	A
	21	9700686	none	M1	T	A	T
	21	9700692	none	M1	A	G	A
	21	9700728	none	M1	A	C	A
	21	9700730	rs369953750	T	T	G	A
	21	9700734	rs543330326	P	C	G	G
	21	9700744	none	M1	T	C	T
	21	9700903	rs377087930	P	A	C	C
	21	9700942	rs369262534	P	T	C	C
	21	9700943	rs376347307	P	C	T	T
	21	9700986	rs371039585	P	C	T	T
	21	9700991	rs148038568	P	A	T	T
	21	9700993	rs74718037	P	C	G	G
	21	9701008	rs796324266	M2	C	C	T
	21	9701030	rs75431998	P	T	A	A
	21	9701125	rs71258365	M1	G	T	G
	21	9701610	rs370986657	P	T	C	C
	21	9701661	rs374253473	M1	C	T	C
	21	9701687	rs367809764	M1	G	T	G
	21	9701699	rs368361501	P	G	A	A
	21	9701709	rs76177948	M1	C	T	C
	21	9701710	none	P	C	G	G
	21	9701789	rs75442512	M1	G	C	G
	21	9701858	rs74927743	M1	A	T	A
	21	9701904	rs796067219	M1	G	A	G
	21	9701909	rs79623291	P	T	G	G
	21	9701930	rs77893079	P	G	A	A
	21	9701971	rs373187641	M1	T	G	T
	21	9701982	rs79618280	P	C	T	T
	21	9702027	rs192319216	P	A	C	C
	21	9702050	rs372087123	P	G	T	T
	21	9702061	rs796718258	M2	G	G	A
	21	9702077	rs796096534	P	A	C	C
	21	9702101	rs375343881	P	G	C	C
	21	9702131	rs796366455	P	T	G	G
	21	9702145	rs375375887	P	T	C	C
	21	9702146	rs369257898	M1	C	T	C
	21	9702154	rs796649050	M2	G	G	C
	21	9702175	rs371784626	M2	C	C	A
	21	9702254	rs375210249	M1	G	T	G
	21	9702262	rs369796797	M2	T	T	C
	21	9702265	rs373503802	M1	G	A	G
	21	9702333	rs71258367	M1	G	C	G
	21	9702387	rs79196667	P	A	G	G
	21	9702494	rs78760085	P	A	G	G
	21	9702618	rs377672265	M1	A	G	A
	21	9702619	rs951866396	M1	C	T	C
	21	9702620	rs980562768	M1	G	A	G
	21	9702636	none	M2	A	A	G
	21	9702663	rs186874098	P	T	C	C
	21	9702664	rs191659170	P	A	G	G
	21	9702699	rs367939092	P	A	G	G
	21	9702821	rs530145920	P	C	A	A
	21	9702896	rs369676975	P	T	C	C
	21	9702953	rs75082535	M1	C	T	C
	21	9702954	rs74972173	P	A	C	C
	21	9702992	rs80329474	P	C	T	T
	21	9702995	rs76586685	P	G	C	C
	21	9703008	rs74531927	P	C	T	T
	21	9703035	rs377182613	P	T	C	C
	21	9703075	rs370920543	P	T	C	C
	21	9703078	rs373656848	P	C	T	T
	21	9703194	rs78429054	P	G	C	C
	21	9703255	rs796423287	P	C	A	A
[truncated: 49,599 more rows]
